# Supplementary material for: (E)-N-(2,3,4-Trimeth­oxy-6-methyl­benzyl­idene)aniline
Source: Acta Crystallogr Sect E Struct Rep Online. 2008 Jun 7;64(Pt 7):o1219. doi: 10.1107/S1600536808016620 (PMC2961677; doi:10.1107/S1600536808016620)
Supplement: Supplementary file 2 [file e-64-o1219-Isup2.hkl]

# 
# h,k,l, Fc-squared, Fo-squared, sigma(Fo-squared) and status flag 
# 
data_I
_shelx_title ' 080411d in P-1' 
_shelx_refln_list_code          4 
_shelx_F_calc_maximum      108.00 
_exptl_crystal_F_000       304.00 
_reflns_d_resolution_high  0.8407 
 
loop_ 
 _symmetry_equiv_pos_as_xyz 
 'x, y, z' 
 '-x, -y, -z' 
 
_cell_length_a     8.3126 
_cell_length_b     9.9938 
_cell_length_c    10.8661 
_cell_angle_alpha 110.102 
_cell_angle_beta  111.995 
_cell_angle_gamma  92.700 
 
_shelx_F_squared_multiplier     1.000 
 
loop_ 
 _refln_index_h 
 _refln_index_k 
 _refln_index_l 
 _refln_F_squared_calc 
 _refln_F_squared_meas 
 _refln_F_squared_sigma 
 _refln_observed_status 
   1   0   0      340.80      353.89     20.05 o 
   2   0   0      312.73      290.25     16.70 o 
   3   0   0       36.03       49.17      3.48 o 
   4   0   0      148.51      173.12     10.70 o 
   5   0   0       53.98       65.24      4.91 o 
   6   0   0       26.87       27.20      3.46 o 
   7   0   0        4.37        4.23      1.44 o 
   8   0   0        3.84        2.05      2.36 o 
  -8   1   0       21.51       20.99      3.41 o 
  -7   1   0        1.98        2.77      1.90 o 
  -6   1   0       18.33       18.48      2.73 o 
  -5   1   0       34.22       28.46      2.74 o 
  -4   1   0     1615.62     1848.22    103.93 o 
  -3   1   0       66.23       81.61      5.18 o 
  -2   1   0      384.95      433.48     24.54 o 
  -1   1   0      884.20      737.86     42.12 o 
   0   1   0      138.48      174.76      7.12 o 
   1   1   0      752.06      754.61     25.15 o 
   2   1   0        5.06        5.14      1.74 o 
   3   1   0        0.09       -0.61      0.55 o 
   4   1   0      110.13      122.61      5.76 o 
   5   1   0        1.11        1.35      1.49 o 
   6   1   0       25.84       26.22      2.30 o 
   7   1   0       20.21       20.08      3.65 o 
   8   1   0        9.21       10.03      3.28 o 
  -9   2   0        0.56        3.73      2.14 o 
  -8   2   0        3.39        0.81      2.06 o 
  -7   2   0       32.77       29.24      2.48 o 
  -6   2   0        4.62        6.25      1.35 o 
  -5   2   0        3.76        6.47      2.27 o 
  -4   2   0        7.24       10.43      1.13 o 
  -3   2   0       25.67       24.53      1.38 o 
  -2   2   0      640.30      706.35     53.85 o 
  -1   2   0      905.07      882.79     55.65 o 
   0   2   0      266.03      245.41     10.08 o 
   1   2   0     1204.18     1182.16     75.66 o 
   2   2   0      171.09      183.04      6.39 o 
   3   2   0        3.10        3.35      0.56 o 
   4   2   0      165.25      153.63      7.03 o 
   5   2   0      171.15      160.85      7.50 o 
   6   2   0      156.49      141.37      9.95 o 
   7   2   0        0.60       -1.32      2.07 o 
   8   2   0        1.11        2.09      2.53 o 
  -8   3   0        0.40       -0.73      1.63 o 
  -7   3   0       16.23       12.68      2.88 o 
  -6   3   0       12.05       10.37      2.20 o 
  -5   3   0        1.05        1.14      0.50 o 
  -4   3   0      339.42      364.61     15.01 o 
  -3   3   0      435.91      409.57     19.61 o 
  -2   3   0       46.57       44.28      2.37 o 
  -1   3   0      224.99      205.76      8.52 o 
   0   3   0      156.55      131.25      5.64 o 
   1   3   0      674.19      636.80     25.78 o 
   2   3   0      699.67      652.06     21.90 o 
   3   3   0        0.23       -0.02      0.46 o 
   4   3   0        1.94        1.09      0.75 o 
   5   3   0      230.11      206.50     13.46 o 
   6   3   0       32.21       34.12      4.52 o 
   7   3   0       22.55       25.77      4.43 o 
   8   3   0        2.01        2.61      2.94 o 
  -9   4   0        2.04        2.73      2.60 o 
  -8   4   0       33.18       34.01      4.13 o 
  -7   4   0       18.20       21.38      3.65 o 
  -6   4   0        0.43       -0.02      1.76 o 
  -5   4   0      112.67      122.18      8.45 o 
  -4   4   0       70.40       70.96      4.44 o 
  -3   4   0        0.54        0.81      0.64 o 
  -2   4   0       25.38       27.43      2.13 o 
  -1   4   0       25.94       19.52      1.27 o 
   0   4   0      781.89      782.61     31.64 o 
   1   4   0      874.33      893.15     36.10 o 
   2   4   0        3.74        6.77      1.02 o 
   3   4   0      175.35      209.94     12.56 o 
   4   4   0       25.63       23.82      1.89 o 
   5   4   0       91.50       74.91      6.24 o 
   6   4   0        0.04       -0.70      1.93 o 
   7   4   0        1.32       -0.56      2.57 o 
  -8   5   0        8.03        5.19      2.79 o 
  -7   5   0       34.63       43.75      4.65 o 
  -6   5   0       87.79      108.96      8.32 o 
  -5   5   0      449.84      554.34     33.14 o 
  -4   5   0       25.71       23.92      2.73 o 
  -3   5   0       51.24       53.51      2.63 o 
  -2   5   0        0.00       -0.24      0.46 o 
  -1   5   0      136.15      128.43      5.72 o 
   0   5   0      153.58      145.15      6.47 o 
   1   5   0        0.00       -0.18      0.59 o 
   2   5   0       13.62        9.24      1.23 o 
   3   5   0       16.39       20.34      3.55 o 
   4   5   0       17.21       15.30      1.78 o 
   5   5   0        6.08        3.75      2.13 o 
   6   5   0        7.05        5.34      2.70 o 
   7   5   0        9.31       11.28      3.58 o 
  -8   6   0        2.44        0.53      2.42 o 
  -7   6   0       32.88       38.30      5.20 o 
  -6   6   0        0.19       -2.43      1.62 o 
  -5   6   0       66.37       61.11      5.44 o 
  -4   6   0       51.01       61.59      5.05 o 
  -3   6   0        1.50        0.64      1.11 o 
  -2   6   0       27.54       29.88      2.89 o 
  -1   6   0       30.74       28.76      1.89 o 
   0   6   0      155.51      167.79     14.70 o 
   1   6   0       53.18       59.14      3.25 o 
   2   6   0        5.98        3.33      1.06 o 
   3   6   0        0.05       -1.18      0.86 o 
   4   6   0        8.85       11.99      2.91 o 
   5   6   0        0.00       -2.78      1.86 o 
   6   6   0        0.43       -0.84      2.50 o 
  -8   7   0        0.80        4.02      2.88 o 
  -7   7   0        1.70        2.32      2.72 o 
  -6   7   0        5.92        4.96      2.44 o 
  -5   7   0        8.37       11.71      2.94 o 
  -4   7   0       12.53       11.06      2.60 o 
  -3   7   0       29.80       26.49      2.95 o 
  -2   7   0       60.16       59.00      4.84 o 
  -1   7   0        1.96        3.03      1.42 o 
   0   7   0      232.53      258.66     14.45 o 
   1   7   0        0.27       -2.06      1.37 o 
   2   7   0      121.57      131.18      6.40 o 
   3   7   0        0.72        0.95      1.18 o 
   4   7   0       25.38       19.16      3.68 o 
   5   7   0        0.26       -1.41      2.03 o 
  -7   8   0        9.95       13.09      3.94 o 
  -6   8   0        4.75        7.02      2.84 o 
  -5   8   0       13.22       12.51      3.09 o 
  -3   8   0        4.63       -0.66      1.53 o 
  -2   8   0       74.73       62.35      5.19 o 
  -1   8   0        6.26        8.54      2.39 o 
   0   8   0      183.71      188.60     16.20 o 
   1   8   0        1.48        0.19      1.25 o 
   2   8   0       55.92       65.25      3.87 o 
   3   8   0       49.36       51.13      5.16 o 
   4   8   0        1.29       -1.50      2.34 o 
  -6   9   0        0.15       -2.19      2.13 o 
  -5   9   0        0.53        1.00      2.14 o 
  -4   9   0       13.23       10.95      2.76 o 
  -3   9   0        1.36        0.03      1.64 o 
  -2   9   0        0.04       -1.01      1.66 o 
  -1   9   0       14.21       13.33      2.83 o 
   0   9   0        7.97        6.21      2.11 o 
   1   9   0        7.29        5.28      1.65 o 
   2   9   0        0.09       -0.09      2.24 o 
   3   9   0        9.49       14.46      3.50 o 
  -5  10   0        0.00        0.45      2.03 o 
  -4  10   0        1.02        1.06      1.93 o 
  -3  10   0       11.35        8.66      2.72 o 
  -2  10   0        2.39        2.67      2.06 o 
  -1  10   0        4.09        1.10      1.97 o 
   0  10   0        7.00        6.75      2.58 o 
   1  10   0        3.00        4.59      2.34 o 
   2  10   0        0.13       -1.12      2.37 o 
  -3  11   0        0.31       -1.36      2.01 o 
  -2  11   0       10.73       15.36      3.32 o 
  -1  11   0        0.46        0.53      2.44 o 
   0 -11   1        2.26        3.24      2.51 o 
   1 -11   1        0.06       -1.34      2.16 o 
   2 -11   1        0.47       -0.39      2.04 o 
   3 -11   1        3.87        2.08      2.24 o 
  -3 -10   1        0.32       -0.19      2.62 o 
  -2 -10   1        0.09        4.43      2.61 o 
  -1 -10   1        3.09       -0.26      1.89 o 
   0 -10   1        3.20        1.09      2.12 o 
   1 -10   1        1.50        1.52      1.98 o 
   2 -10   1        0.37        0.58      1.95 o 
   3 -10   1        3.81        4.98      2.28 o 
   4 -10   1       10.95        4.26      2.50 o 
   5 -10   1        4.27        8.16      2.91 o 
  -4  -9   1        7.41        5.60      3.12 o 
  -3  -9   1        0.71        1.01      2.61 o 
  -2  -9   1       12.66       16.56      3.35 o 
  -1  -9   1        0.08        0.25      1.15 o 
   0  -9   1        2.67        2.23      1.37 o 
   1  -9   1       18.81       19.60      3.13 o 
   2  -9   1       21.46       16.04      2.98 o 
   3  -9   1      117.48       99.04      7.64 o 
   4  -9   1        5.72        3.58      2.19 o 
   5  -9   1        6.28        5.91      2.80 o 
   6  -9   1        0.03       -2.47      2.10 o 
  -5  -8   1        0.10       -2.84      2.37 o 
  -4  -8   1        8.23       13.71      3.52 o 
  -3  -8   1       21.51       18.93      3.44 o 
  -2  -8   1       22.75       25.15      2.36 o 
  -1  -8   1      205.10      212.85     18.64 o 
   0  -8   1        9.17       12.22      1.91 o 
   1  -8   1       62.95       70.04      3.83 o 
   2  -8   1        5.12        2.25      1.68 o 
   3  -8   1        0.38        0.59      1.68 o 
   4  -8   1        2.99        2.85      2.02 o 
   5  -8   1        3.83        3.43      2.21 o 
   6  -8   1        0.08        0.78      2.30 o 
   7  -8   1        0.12       -2.22      2.56 o 
  -6  -7   1        1.52       -0.68      2.29 o 
  -5  -7   1        2.38       -0.91      2.37 o 
  -4  -7   1       20.26       20.83      3.67 o 
  -3  -7   1        2.84       -0.37      1.74 o 
  -2  -7   1        1.61       -0.34      0.97 o 
  -1  -7   1        6.74        7.07      1.40 o 
   0  -7   1      148.66      142.38      6.62 o 
   1  -7   1        0.14        0.94      0.78 o 
   2  -7   1       94.43       91.07      4.43 o 
   3  -7   1       13.68       15.90      2.84 o 
   4  -7   1       55.69       53.81      4.88 o 
   5  -7   1       18.69       16.41      3.43 o 
   6  -7   1        3.60        5.22      2.40 o 
   7  -7   1       11.02        8.62      3.32 o 
  -7  -6   1        3.62        3.95      2.89 o 
  -6  -6   1       11.74        9.63      3.22 o 
  -5  -6   1        1.07       -0.41      2.13 o 
  -4  -6   1       17.28       13.42      2.75 o 
  -3  -6   1        8.66        7.33      1.24 o 
  -2  -6   1        1.01       -0.01      0.93 o 
  -1  -6   1        0.58       -0.19      0.72 o 
   0  -6   1       33.93       27.05      1.86 o 
   1  -6   1        6.92       11.06      1.26 o 
   2  -6   1       38.91       34.11      2.01 o 
   3  -6   1       54.54       63.58      3.24 o 
   4  -6   1        0.85        0.45      1.42 o 
   6  -6   1        7.01        6.24      2.74 o 
   7  -6   1        8.80       12.79      3.53 o 
   8  -6   1        1.39        4.99      3.27 o 
  -7  -5   1        2.50        4.36      2.73 o 
  -6  -5   1        0.35        0.05      2.02 o 
  -5  -5   1        0.48       -0.12      1.71 o 
  -4  -5   1       11.09        9.90      1.34 o 
  -3  -5   1       18.99       19.64      1.63 o 
  -2  -5   1        8.58        8.65      1.12 o 
  -1  -5   1        1.22        0.34      0.58 o 
   0  -5   1      245.29      288.98     12.12 o 
   1  -5   1      374.61      442.47     18.16 o 
   2  -5   1        0.00        1.10      0.84 o 
   3  -5   1       90.79       86.02      5.36 o 
   4  -5   1      208.93      248.04     10.62 o 
   5  -5   1       36.65       39.79      4.17 o 
   6  -5   1      419.20      450.65     27.67 o 
   7  -5   1        1.25       -0.92      2.04 o 
   8  -5   1        8.57        7.63      3.18 o 
  -8  -4   1        2.51        3.70      3.32 o 
  -7  -4   1       16.66       17.21      3.98 o 
  -6  -4   1       29.23       27.86      4.10 o 
  -5  -4   1      102.15       97.61      7.40 o 
  -4  -4   1        0.52        0.16      0.49 o 
  -3  -4   1       10.42       11.84      1.78 o 
  -2  -4   1      608.64      663.91     36.04 o 
  -1  -4   1        6.99       10.36      1.05 o 
   0  -4   1       33.23       28.30      1.65 o 
   1  -4   1      196.46      216.48     15.66 o 
   2  -4   1     1268.48     1365.62     63.94 o 
   3  -4   1       26.77       26.86      1.62 o 
   4  -4   1       12.71       11.25      1.18 o 
   5  -4   1      108.87      107.75      5.10 o 
   6  -4   1        0.91        3.64      2.12 o 
   7  -4   1        2.22        3.24      2.10 o 
   8  -4   1       13.57       16.16      3.51 o 
  -8  -3   1        6.98        9.00      3.33 o 
  -7  -3   1       13.12       17.12      3.69 o 
  -6  -3   1      361.75      328.02     20.39 o 
  -5  -3   1        0.97        0.20      1.93 o 
  -4  -3   1       76.70       65.99      3.48 o 
  -3  -3   1        0.73       -0.06      0.38 o 
  -2  -3   1      361.94      384.88     17.28 o 
  -1  -3   1        2.61        3.02      1.19 o 
   0  -3   1     2126.59     2055.85     84.19 o 
   1  -3   1     1227.99     1119.11     44.75 o 
   2  -3   1      652.97      726.14     29.26 o 
   3  -3   1      183.08      188.50      7.99 o 
   4  -3   1        1.35       -0.45      0.47 o 
   5  -3   1        1.93        2.79      0.66 o 
   6  -3   1        5.80        7.61      1.09 o 
   7  -3   1        0.71       -1.09      1.96 o 
   8  -3   1        1.98        0.06      2.01 o 
  -8  -2   1       15.96       17.41      3.78 o 
  -7  -2   1        1.91       -2.88      1.92 o 
  -6  -2   1       12.33       10.12      1.65 o 
  -5  -2   1       24.36       26.40      1.98 o 
  -4  -2   1      107.06      117.68      6.17 o 
  -3  -2   1      428.72      409.18     17.26 o 
  -2  -2   1      205.57      200.30      6.92 o 
  -1  -2   1       12.12       12.79      0.64 o 
   0  -2   1      307.28      276.80     11.23 o 
   1  -2   1        5.54        5.91      0.94 o 
   2  -2   1      312.65      294.44     16.78 o 
   3  -2   1       95.36      104.48      9.43 o 
   4  -2   1        4.09        8.39      1.24 o 
   7  -2   1       21.90       16.98      1.97 o 
  -9  -1   1        0.00       -0.70      2.60 o 
  -8  -1   1       14.62       16.93      3.60 o 
  -7  -1   1       10.23       10.20      1.89 o 
  -6  -1   1       63.60       60.27      3.54 o 
  -5  -1   1        5.36        8.01      2.64 o 
  -4  -1   1       50.47       48.17      2.73 o 
  -3  -1   1        0.81        0.08      0.51 o 
  -2  -1   1     6526.41     5778.99    234.64 o 
   0  -1   1      789.60      768.03     43.12 o 
   1  -1   1     1539.85     1263.14     57.96 o 
   2  -1   1       93.09      111.97      6.76 o 
   3  -1   1      636.57      736.51     41.87 o 
   4  -1   1      135.27      158.31      9.91 o 
   5  -1   1       93.13      101.88      6.99 o 
   6  -1   1       23.18       19.29      3.07 o 
   7  -1   1       71.69       65.96      5.62 o 
   8  -1   1        0.97        1.48      2.46 o 
  -8   0   1       18.74       18.16      2.32 o 
  -7   0   1       19.97       18.32      2.24 o 
  -6   0   1       29.76       28.88      2.19 o 
  -5   0   1      104.18      106.07      7.06 o 
  -4   0   1       91.89       76.74      5.19 o 
  -3   0   1      157.84      153.77      9.23 o 
  -2   0   1     1526.07     1613.89     64.46 o 
  -1   0   1      774.81      731.04     30.43 o 
   0   0   1       70.71       75.97      3.76 o 
   1   0   1      328.74      321.28     18.33 o 
   2   0   1        6.11        3.88      0.90 o 
   3   0   1      109.35      134.46      8.43 o 
   4   0   1       59.06       78.11      5.55 o 
   5   0   1       57.14       64.13      5.06 o 
   6   0   1       14.58       10.86      2.46 o 
   7   0   1        0.10       -0.57      2.05 o 
   8   0   1        1.29       -2.11      2.18 o 
  -9   1   1       10.01       15.44      3.42 o 
  -8   1   1       11.23        7.85      2.83 o 
  -7   1   1       92.20       79.46      4.19 o 
  -6   1   1       58.90       54.04      3.02 o 
  -5   1   1        4.90        4.57      0.97 o 
  -4   1   1      318.94      336.42     13.89 o 
  -3   1   1       31.86       32.76      2.84 o 
  -2   1   1     1647.45     1660.39     66.26 o 
  -1   1   1      550.22      520.71     29.84 o 
   0   1   1       50.67       58.49      3.48 o 
   1   1   1      413.97      429.06     17.42 o 
   2   1   1      319.99      333.40     13.74 o 
   3   1   1      147.38      144.63      9.15 o 
   4   1   1        5.55        3.55      0.90 o 
   5   1   1       45.30       36.47      2.44 o 
   6   1   1       10.66        5.47      2.54 o 
   7   1   1        4.30        3.02      2.32 o 
   8   1   1        4.65        4.31      2.99 o 
  -9   2   1        1.08        3.19      2.50 o 
  -7   2   1       71.98       58.10      4.82 o 
  -6   2   1        0.45       -0.76      0.78 o 
  -5   2   1       10.26       11.03      1.73 o 
  -4   2   1       54.02       68.26      3.21 o 
  -3   2   1      781.94      814.12     46.80 o 
  -2   2   1      625.10      689.73     39.65 o 
  -1   2   1      101.21       95.17      4.05 o 
   0   2   1      633.21      613.08     40.24 o 
   1   2   1      451.89      493.75     35.17 o 
   2   2   1      136.04      136.65      4.90 o 
   3   2   1       65.69       58.20      2.41 o 
   4   2   1       10.99        7.62      1.11 o 
   5   2   1      262.05      259.84     16.41 o 
   6   2   1       16.89       14.91      3.45 o 
   7   2   1       11.00       11.88      3.30 o 
   8   2   1       32.31       40.43      5.63 o 
  -8   3   1        0.03       -2.17      1.44 o 
  -7   3   1       25.72       31.20      4.06 o 
  -6   3   1        3.04        2.40      1.43 o 
  -5   3   1        2.21        4.48      1.44 o 
  -4   3   1        4.60        5.79      0.88 o 
  -3   3   1       61.62       64.86      4.57 o 
  -2   3   1       23.26       24.12      1.25 o 
  -1   3   1       38.62       43.71      2.58 o 
   0   3   1      194.83      190.92     15.29 o 
   1   3   1        6.17        9.58      1.04 o 
   2   3   1      549.52      611.49     25.24 o 
   3   3   1        6.98        8.52      1.24 o 
   4   3   1      173.68      173.88      7.94 o 
   5   3   1       17.76       22.93      3.69 o 
   6   3   1       52.34       55.27      5.45 o 
   7   3   1        0.11       -3.13      2.61 o 
  -8   4   1       14.86       22.44      3.79 o 
  -7   4   1       12.95       13.13      2.91 o 
  -6   4   1      226.82      226.23     14.57 o 
  -5   4   1        8.21        8.06      1.91 o 
  -4   4   1      212.83      220.72     13.76 o 
  -3   4   1        9.24       21.13      2.18 o 
  -2   4   1     3499.89     3296.57    131.31 o 
  -1   4   1        0.40       -0.69      0.46 o 
   0   4   1      216.21      222.41      9.47 o 
   1   4   1       19.81       18.56      1.46 o 
   2   4   1       57.92       65.66      3.42 o 
   3   4   1        2.59        1.18      0.88 o 
   4   4   1       20.65       25.73      4.14 o 
   5   4   1        1.09        0.34      2.08 o 
   6   4   1        5.53        7.29      2.94 o 
   7   4   1        0.36       -1.74      2.43 o 
  -9   5   1        0.26        2.56      2.64 o 
  -8   5   1       55.41       63.31      6.01 o 
  -7   5   1        3.95        0.58      1.90 o 
  -6   5   1      816.65      980.25     57.46 o 
  -5   5   1       15.80       15.77      2.80 o 
  -4   5   1       29.51       28.58      2.94 o 
  -3   5   1       44.78       42.83      3.65 o 
  -2   5   1        6.47        6.68      1.54 o 
  -1   5   1       21.41       24.42      1.63 o 
   0   5   1       14.94       16.97      1.85 o 
   1   5   1       10.09        9.73      1.31 o 
   2   5   1      114.27      109.74      5.33 o 
   3   5   1       38.64       35.07      2.45 o 
   4   5   1       14.58       11.29      3.41 o 
   5   5   1        2.19        2.13      2.22 o 
   6   5   1        4.73        4.86      2.70 o 
  -8   6   1        2.14        1.77      2.70 o 
  -7   6   1        0.07        0.85      1.94 o 
  -6   6   1        0.36        0.75      1.91 o 
  -5   6   1       11.01        5.43      2.61 o 
  -4   6   1       12.44        9.24      2.12 o 
  -3   6   1       50.40       45.58      3.99 o 
  -2   6   1      108.29      102.37      7.17 o 
  -1   6   1        0.29        0.43      0.71 o 
   0   6   1       80.86       87.13      4.40 o 
   1   6   1        2.40        1.06      1.04 o 
   2   6   1        8.45        8.38      1.52 o 
   3   6   1        7.23        4.49      1.31 o 
   4   6   1       25.30       25.79      4.17 o 
   5   6   1        0.69        0.28      2.18 o 
   6   6   1        2.26        0.84      3.06 o 
  -8   7   1        0.22        2.91      2.64 o 
  -7   7   1        1.49        0.92      2.31 o 
  -6   7   1        2.64        1.40      2.11 o 
  -5   7   1       41.53       38.76      4.21 o 
  -4   7   1        3.19        1.65      1.71 o 
  -3   7   1        0.62        0.59      1.37 o 
  -2   7   1        0.07       -1.68      1.17 o 
  -1   7   1      170.98      154.93      7.11 o 
   0   7   1      499.37      553.64     23.08 o 
   1   7   1       12.94       13.22      1.93 o 
   2   7   1        7.91       10.05      1.91 o 
   3   7   1        8.64        8.16      1.78 o 
   4   7   1        2.66        0.30      2.14 o 
   5   7   1        0.78        2.06      3.00 o 
  -7   8   1        2.99        2.52      2.87 o 
  -6   8   1       23.30       23.47      4.05 o 
  -5   8   1        4.86        2.98      2.16 o 
  -4   8   1       29.65       28.57      3.91 o 
  -3   8   1        0.63       -0.65      1.40 o 
  -2   8   1        3.56        1.94      1.74 o 
  -1   8   1      269.07      278.24     17.72 o 
   0   8   1        8.00        8.74      1.78 o 
   1   8   1       76.78       76.64      5.98 o 
   2   8   1       13.34       16.82      2.30 o 
   3   8   1       10.52       12.30      3.25 o 
   4   8   1        1.05        0.88      2.57 o 
  -6   9   1        4.43        3.09      2.60 o 
  -5   9   1       27.95       23.85      3.85 o 
  -4   9   1        0.88        1.44      1.76 o 
  -3   9   1       24.83       21.46      3.49 o 
  -2   9   1        3.48        5.05      2.29 o 
  -1   9   1        0.85       -1.59      1.51 o 
   0   9   1        0.07        0.21      1.90 o 
   1   9   1        1.68        3.65      2.35 o 
   2   9   1        1.38        0.43      2.20 o 
   3   9   1        3.75        4.71      2.71 o 
  -5  10   1        0.20       -0.48      2.01 o 
  -4  10   1        0.03       -1.53      1.85 o 
  -3  10   1        2.24        4.09      2.41 o 
  -2  10   1        6.51        6.49      2.88 o 
  -1  10   1        0.01       -1.34      2.00 o 
   0  10   1        0.77       -2.91      1.94 o 
   1  10   1        7.34       12.00      3.35 o 
   0 -11   2        0.58       -0.51      1.91 o 
   1 -11   2        1.11        0.48      2.01 o 
   2 -11   2        1.11        1.56      2.21 o 
   3 -11   2        4.00        5.60      2.39 o 
   4 -11   2        1.45        2.52      2.61 o 
  -3 -10   2        1.55        0.57      2.33 o 
  -2 -10   2        4.35        9.02      3.18 o 
  -1 -10   2       11.96       16.43      3.35 o 
   0 -10   2        0.35       -0.74      1.79 o 
   1 -10   2       45.62       42.93      4.30 o 
   2 -10   2        0.00       -1.47      1.48 o 
   3 -10   2        1.70        1.50      2.19 o 
   4 -10   2        7.44        7.46      2.79 o 
   5 -10   2        2.76        0.72      2.47 o 
  -4  -9   2        0.39       -0.67      2.50 o 
  -3  -9   2       24.87       36.24      4.79 o 
  -2  -9   2       12.71       13.88      3.06 o 
  -1  -9   2        2.24        0.95      1.31 o 
   0  -9   2       54.89       55.63      3.64 o 
   1  -9   2       10.23        6.84      2.01 o 
   2  -9   2        7.47        3.98      2.14 o 
   3  -9   2        1.83        2.59      1.99 o 
   4  -9   2       19.98       16.19      3.48 o 
   5  -9   2       11.75       17.91      3.85 o 
   6  -9   2        4.39        5.31      3.11 o 
  -5  -8   2        7.46        5.63      3.27 o 
  -4  -8   2       14.29       12.95      3.31 o 
  -3  -8   2       38.19       35.48      3.99 o 
  -2  -8   2        0.21       -1.65      1.13 o 
  -1  -8   2       39.36       37.19      2.67 o 
   0  -8   2      543.24      584.91     24.32 o 
   1  -8   2        0.72       -1.20      0.82 o 
   2  -8   2        1.83       -1.41      1.38 o 
   3  -8   2       30.51       28.57      3.79 o 
   4  -8   2       32.00       29.40      4.29 o 
   5  -8   2        0.83       -1.45      1.70 o 
   6  -8   2        0.71       -1.28      2.10 o 
   7  -8   2        0.42       -1.21      2.56 o 
  -6  -7   2        0.10       -2.13      2.23 o 
  -5  -7   2       12.63        9.29      3.19 o 
  -4  -7   2       48.96       37.92      4.13 o 
  -3  -7   2        0.50       -0.10      1.50 o 
  -2  -7   2        5.04        5.82      1.28 o 
  -1  -7   2       72.63       72.91      5.90 o 
   0  -7   2       71.25       63.74      3.43 o 
   1  -7   2       39.98       38.49      2.34 o 
   2  -7   2        4.21        4.35      1.01 o 
   3  -7   2       71.67       85.09      6.48 o 
   4  -7   2       16.44       17.46      3.15 o 
   5  -7   2        6.64        4.44      2.82 o 
   6  -7   2        6.24        2.41      2.47 o 
   7  -7   2        1.21       -0.78      2.57 o 
  -7  -6   2        1.74        1.63      2.56 o 
  -6  -6   2        2.63        0.49      2.28 o 
  -5  -6   2        4.51        1.78      2.12 o 
  -4  -6   2       13.84       11.60      2.67 o 
  -3  -6   2       90.97       87.05      4.35 o 
  -2  -6   2        2.40        3.81      0.97 o 
  -1  -6   2      201.76      218.06      9.47 o 
   0  -6   2      396.48      425.78     26.71 o 
   1  -6   2      141.15      131.61      5.91 o 
   2  -6   2       39.08       35.70      2.11 o 
   3  -6   2       35.81       29.93      1.96 o 
   4  -6   2       90.55      101.60      7.51 o 
   5  -6   2      287.31      363.37     22.69 o 
   6  -6   2        1.39        3.96      2.37 o 
   7  -6   2       40.01       46.89      5.27 o 
   8  -6   2        1.67        5.89      3.36 o 
  -7  -5   2        5.53        9.73      3.24 o 
  -6  -5   2        4.48        9.63      2.72 o 
  -5  -5   2       14.03        9.40      2.61 o 
  -4  -5   2        1.36        0.06      0.71 o 
  -2  -5   2      122.17      128.86      5.79 o 
  -1  -5   2      151.16      171.67      7.46 o 
   0  -5   2      187.68      188.40      8.07 o 
   1  -5   2      891.49      989.77     39.88 o 
   2  -5   2      107.67      142.38      6.29 o 
   3  -5   2       16.92       20.06      1.53 o 
   4  -5   2        0.71        1.08      0.86 o 
   5  -5   2      272.70      322.71     20.17 o 
   6  -5   2       45.66       55.67      5.27 o 
   7  -5   2       11.28       14.25      3.32 o 
   8  -5   2        0.38        1.38      2.61 o 
  -8  -4   2        1.48        0.95      2.76 o 
  -7  -4   2       13.76        8.85      2.97 o 
  -6  -4   2        1.44        1.09      2.02 o 
  -5  -4   2      168.77      157.03      7.42 o 
  -4  -4   2      108.09      101.12      3.89 o 
  -3  -4   2      221.53      256.77      9.50 o 
  -2  -4   2      139.60      129.27      5.69 o 
  -1  -4   2      167.31      198.87     11.52 o 
   0  -4   2      184.66      211.55      8.85 o 
   1  -4   2      602.77      608.79     24.65 o 
   2  -4   2       15.17       17.51      1.76 o 
   3  -4   2        9.87        8.67      2.78 o 
   4  -4   2        9.72        8.73      1.16 o 
   5  -4   2       14.61       14.43      1.64 o 
   6  -4   2        0.47        0.35      1.92 o 
   7  -4   2        0.36        1.46      2.12 o 
   8  -4   2        2.52       -0.02      2.49 o 
  -8  -3   2        1.36       -0.47      2.20 o 
  -7  -3   2       35.65       39.39      5.00 o 
  -6  -3   2       79.76       79.38      6.01 o 
  -5  -3   2       69.20       70.59      3.86 o 
  -4  -3   2        4.27        3.84      0.93 o 
  -3  -3   2       10.13       11.93      0.79 o 
  -2  -3   2       94.28      103.43      3.76 o 
  -1  -3   2        0.23        1.10      0.36 o 
   0  -3   2        7.90        9.37      1.87 o 
   1  -3   2      608.25      576.48     32.68 o 
   2  -3   2      563.67      548.82     31.14 o 
   3  -3   2      103.83      107.47      6.65 o 
   4  -3   2       68.07       69.74      4.67 o 
   5  -3   2       23.63       21.89      1.55 o 
   6  -3   2       10.15        8.69      1.37 o 
   8  -3   2        0.09       -0.26      2.47 o 
  -9  -2   2        2.33        1.21      2.86 o 
  -8  -2   2        0.98        1.38      2.35 o 
  -7  -2   2       21.22       20.89      2.37 o 
  -6  -2   2       87.25       83.64      5.30 o 
  -5  -2   2       43.66       44.89      2.74 o 
  -4  -2   2        3.39        2.72      0.98 o 
  -3  -2   2      785.59      795.89     33.00 o 
  -2  -2   2     2448.93     2295.37     93.75 o 
  -1  -2   2      469.17      457.15     15.33 o 
   0  -2   2       29.27       29.36      2.13 o 
   1  -2   2      186.41      208.88     12.07 o 
   2  -2   2       50.81       53.80      3.54 o 
   3  -2   2      951.58      969.11     38.76 o 
   4  -2   2       26.72       22.11      1.50 o 
   5  -2   2        1.12        1.07      0.80 o 
   6  -2   2       34.98       28.72      2.13 o 
   7  -2   2       24.06       21.63      2.36 o 
  -8  -1   2        0.06       -0.34      1.39 o 
  -7  -1   2       82.73       80.76      4.58 o 
  -6  -1   2        0.81        0.10      1.01 o 
  -5  -1   2       34.29       31.43      2.20 o 
  -4  -1   2      161.88      180.26     10.56 o 
  -3  -1   2      382.87      370.72     12.59 o 
  -1  -1   2     5102.48     4342.37    153.25 o 
   0  -1   2      207.24      184.17     10.60 o 
   1  -1   2        4.35        4.18      0.48 o 
   2  -1   2     1609.48     1470.50     58.58 o 
   3  -1   2      124.76      153.03      9.54 o 
   4  -1   2      184.80      198.61     12.36 o 
   5  -1   2       25.09       26.34      3.36 o 
   6  -1   2       31.75       27.04      3.83 o 
   8  -1   2        0.37        1.69      2.90 o 
  -9   0   2        0.06        0.40      2.23 o 
  -8   0   2        7.16        2.96      2.37 o 
  -7   0   2        5.07        4.46      1.39 o 
  -6   0   2      108.06       93.71      3.82 o 
  -5   0   2       18.46       18.44      1.24 o 
  -4   0   2     1225.57     1291.70     43.11 o 
  -3   0   2        6.48        7.06      0.65 o 
  -2   0   2     3296.59     3407.69    135.59 o 
  -1   0   2     1118.89     1035.55     34.32 o 
   0   0   2    10416.01    10189.28    416.30 o 
   1   0   2       25.12       25.84      1.55 o 
   3   0   2       10.34       11.65      1.87 o 
   4   0   2       12.35       15.24      2.36 o 
   5   0   2       11.06       12.67      2.64 o 
   6   0   2       30.96       30.10      4.13 o 
   7   0   2        1.59       -1.01      2.24 o 
   8   0   2        0.85       -0.18      2.84 o 
  -9   1   2        4.92        4.58      2.44 o 
  -8   1   2       33.87       25.34      4.21 o 
  -7   1   2        0.84       -0.10      0.98 o 
  -6   1   2       96.79      108.75      5.10 o 
  -5   1   2       99.59      109.64      4.98 o 
  -4   1   2      327.54      365.16     14.95 o 
  -3   1   2       97.48      102.81      5.14 o 
  -2   1   2      617.39      613.90     37.62 o 
  -1   1   2     1138.92     1100.03     36.51 o 
   0   1   2      558.15      548.24     18.39 o 
   1   1   2      412.58      400.87     16.43 o 
   2   1   2       16.49       17.91      1.36 o 
   3   1   2        6.46        7.89      1.76 o 
   4   1   2       16.32       11.34      2.25 o 
   5   1   2      134.34      160.17     10.84 o 
   6   1   2       37.86       39.95      5.11 o 
   7   1   2        3.75        4.25      2.66 o 
  -9   2   2        3.42        5.03      2.61 o 
  -7   2   2        0.97        1.30      1.43 o 
  -6   2   2       37.80       35.76      3.27 o 
  -5   2   2       71.67       73.88      3.53 o 
  -4   2   2      126.74      147.28      6.29 o 
  -3   2   2      131.75      144.18      8.94 o 
  -2   2   2        0.39       -0.24      0.52 o 
  -1   2   2      122.31      121.87      5.18 o 
   0   2   2      573.87      574.50     23.28 o 
   1   2   2       26.53       28.34      1.70 o 
   2   2   2      185.13      175.35      7.72 o 
   3   2   2        0.00       -0.97      0.65 o 
   4   2   2        9.30       10.13      2.39 o 
   5   2   2       92.09       91.43      7.22 o 
   6   2   2       59.31       60.60      5.77 o 
   7   2   2       12.53       13.19      3.87 o 
  -8   3   2        0.00       -1.23      1.62 o 
  -7   3   2       25.68       25.78      3.11 o 
  -6   3   2       28.04       24.81      2.80 o 
  -5   3   2       19.82       19.99      2.24 o 
  -4   3   2      449.00      426.06     25.20 o 
  -3   3   2      139.31      145.95      9.21 o 
  -2   3   2      391.92      456.02     18.53 o 
  -1   3   2      198.95      198.78      8.39 o 
   0   3   2        8.17        9.08      1.91 o 
   1   3   2      219.03      257.71     10.94 o 
   2   3   2      246.68      243.84     10.54 o 
   3   3   2        0.21       -0.22      0.74 o 
   4   3   2        0.19       -0.51      0.93 o 
   5   3   2      174.53      169.60     11.79 o 
   6   3   2        0.18        0.38      2.64 o 
   7   3   2        0.08        0.36      2.77 o 
  -8   4   2       35.67       33.29      4.01 o 
  -7   4   2      169.76      168.14     11.49 o 
  -6   4   2      159.03      162.22     10.93 o 
  -5   4   2        2.28        1.70      1.41 o 
  -4   4   2        2.12        0.57      1.12 o 
  -3   4   2       82.38       68.61      4.99 o 
  -2   4   2        4.58        3.30      0.62 o 
  -1   4   2      102.68       90.07      4.16 o 
   0   4   2       68.71       69.00      3.44 o 
   1   4   2      281.27      331.92     19.81 o 
   2   4   2        4.90        2.85      1.02 o 
   3   4   2       16.17       12.58      1.75 o 
   4   4   2        0.04       -1.18      1.02 o 
   5   4   2        7.97        9.77      2.90 o 
   6   4   2        3.87        5.33      2.82 o 
  -9   5   2        0.03       -1.13      2.47 o 
  -8   5   2        7.76        8.21      2.84 o 
  -7   5   2        6.43        4.71      2.42 o 
  -6   5   2       57.90       53.62      5.16 o 
  -5   5   2       55.77       51.69      4.57 o 
  -4   5   2       28.71       29.75      2.99 o 
  -3   5   2       14.98       19.06      2.59 o 
  -2   5   2       24.62       20.75      1.38 o 
  -1   5   2        8.01        8.56      2.88 o 
   0   5   2        0.06       -0.76      0.62 o 
   1   5   2       19.22       20.90      1.82 o 
   2   5   2        6.65        8.33      1.43 o 
   3   5   2        0.48       -0.56      0.94 o 
   4   5   2        0.40       -0.21      1.31 o 
   5   5   2        9.83       10.32      3.39 o 
   6   5   2        5.05        4.64      3.26 o 
  -8   6   2        4.21        5.31      2.74 o 
  -7   6   2        5.01        7.01      2.73 o 
  -6   6   2       29.87       30.04      4.08 o 
  -5   6   2        2.98        3.09      1.94 o 
  -4   6   2       16.56       16.64      2.72 o 
  -3   6   2       23.39       20.56      2.55 o 
  -2   6   2       49.49       51.25      4.39 o 
  -1   6   2      220.57      212.87      9.30 o 
   0   6   2       73.52       69.21      3.79 o 
   1   6   2       30.18       26.50      2.33 o 
   2   6   2        1.06       -1.52      1.04 o 
   3   6   2       31.29       26.72      2.69 o 
   4   6   2        2.35        1.98      1.40 o 
   5   6   2        3.60        2.77      2.94 o 
  -8   7   2        7.67       10.08      3.33 o 
  -7   7   2        1.11       -1.36      2.10 o 
  -6   7   2        0.03       -2.71      1.80 o 
  -5   7   2       56.36       52.42      4.85 o 
  -4   7   2        1.79        0.88      1.47 o 
  -3   7   2        4.18        4.26      1.83 o 
  -2   7   2       26.03       26.09      3.46 o 
  -1   7   2        4.22        4.61      1.98 o 
   0   7   2      277.25      299.41     13.08 o 
   1   7   2        3.92        4.98      1.53 o 
   2   7   2       34.14       30.53      2.53 o 
   3   7   2        5.05        5.47      1.79 o 
   4   7   2        0.10       -1.73      2.16 o 
  -7   8   2        3.03        0.18      2.50 o 
  -6   8   2        1.24        0.57      1.81 o 
  -5   8   2       11.07       10.90      2.82 o 
  -4   8   2       75.02       60.54      5.44 o 
  -3   8   2       14.47       14.15      2.93 o 
  -2   8   2       16.67       16.83      3.20 o 
  -1   8   2        5.64        6.68      2.65 o 
   0   8   2        3.44        1.47      1.95 o 
   1   8   2        1.70        2.13      1.38 o 
   2   8   2       18.27       20.90      3.70 o 
   3   8   2        0.00        1.97      2.61 o 
  -6   9   2        1.51        3.15      2.69 o 
  -5   9   2        2.82       -2.22      1.79 o 
  -4   9   2        0.71       -0.88      1.85 o 
  -3   9   2        0.00       -0.59      1.64 o 
  -2   9   2        9.07        9.93      2.66 o 
  -1   9   2        0.50       -0.43      1.84 o 
   0   9   2        4.97        2.74      2.21 o 
   1   9   2        0.07        1.36      2.44 o 
   2   9   2        3.61        5.08      1.91 o 
  -4  10   2        7.85       11.35      3.37 o 
  -3  10   2        2.66        3.66      2.80 o 
  -2  10   2        1.82        1.30      2.40 o 
  -1  10   2        0.61       -0.28      2.30 o 
   0  10   2        0.01       -1.56      2.20 o 
  -2 -11   3        7.56       12.60      3.30 o 
   1 -11   3        0.27        0.54      1.95 o 
   2 -11   3        7.23        9.91      2.72 o 
   3 -11   3        4.55        3.07      2.24 o 
   4 -11   3        0.38       -1.66      2.13 o 
  -4 -10   3        0.77       -0.31      2.39 o 
  -3 -10   3        0.01       -1.13      2.09 o 
  -2 -10   3        0.08        2.35      2.29 o 
  -1 -10   3        5.87        9.93      2.94 o 
   0 -10   3       25.53       30.02      2.87 o 
   1 -10   3        1.38       -0.09      1.57 o 
   2 -10   3        1.90       -0.84      1.63 o 
   3 -10   3        4.76        2.96      2.19 o 
   4 -10   3        2.70        3.19      2.55 o 
   5 -10   3        2.07        2.31      2.63 o 
  -5  -9   3        3.86        4.45      2.93 o 
  -4  -9   3       36.90       38.76      4.54 o 
  -3  -9   3        4.99        4.37      2.70 o 
  -2  -9   3        0.07       -0.57      2.12 o 
  -1  -9   3      119.95      116.66      5.94 o 
   0  -9   3       12.62       13.32      1.91 o 
   1  -9   3       23.92       26.54      3.39 o 
   2  -9   3        0.43       -0.72      1.54 o 
   3  -9   3       93.16       94.21      7.43 o 
   4  -9   3        4.25        2.70      2.24 o 
   5  -9   3        1.00        1.80      2.17 o 
   6  -9   3        3.96        8.70      3.27 o 
  -6  -8   3        0.60       -0.10      2.52 o 
  -5  -8   3        9.15        7.84      2.91 o 
  -4  -8   3        4.63        1.95      2.26 o 
  -3  -8   3        5.51        3.59      2.29 o 
  -2  -8   3       15.42       15.55      3.12 o 
  -1  -8   3      256.69      253.72     11.20 o 
   0  -8   3       32.58       28.26      2.19 o 
   1  -8   3        0.08        0.22      0.91 o 
   2  -8   3       44.23       44.07      2.74 o 
   3  -8   3       28.08       17.36      3.05 o 
   4  -8   3       51.42       49.99      4.92 o 
   5  -8   3        0.41       -2.32      1.55 o 
   6  -8   3        0.51       -1.15      2.40 o 
  -7  -7   3        0.37       -0.87      2.58 o 
  -6  -7   3        1.06        1.00      2.53 o 
  -5  -7   3        7.08        3.50      2.64 o 
  -4  -7   3        8.42        6.01      2.24 o 
  -3  -7   3        0.03       -0.49      1.63 o 
  -2  -7   3      228.42      250.47     10.93 o 
  -1  -7   3        7.99        5.81      1.92 o 
   0  -7   3        1.81        0.47      0.83 o 
   1  -7   3       49.22       51.88      2.90 o 
   2  -7   3        4.43        4.44      1.07 o 
   3  -7   3       95.65      109.76      5.43 o 
   4  -7   3       36.74       47.44      4.65 o 
   5  -7   3       10.49        9.04      2.82 o 
   6  -7   3        0.50       -1.23      1.96 o 
   7  -7   3        0.00       -0.88      2.57 o 
  -7  -6   3        7.45        6.76      2.95 o 
  -6  -6   3       14.80       11.44      2.98 o 
  -5  -6   3       36.85       32.69      4.35 o 
  -4  -6   3        0.81        0.38      1.61 o 
  -3  -6   3       22.23       25.01      3.31 o 
  -2  -6   3       20.30       17.48      1.50 o 
  -1  -6   3       18.31       15.18      1.37 o 
   0  -6   3        6.50        6.59      1.01 o 
   1  -6   3       28.78       27.06      1.80 o 
   2  -6   3        5.38        7.31      1.10 o 
   3  -6   3       81.75       87.82      4.39 o 
   4  -6   3      181.20      200.26     14.87 o 
   5  -6   3      500.54      527.21     31.99 o 
   6  -6   3        1.67        3.20      2.17 o 
   7  -6   3        0.86        1.67      2.69 o 
  -8  -5   3        3.82        3.36      3.23 o 
  -7  -5   3       20.08       21.39      4.16 o 
  -6  -5   3        0.00       -1.89      1.64 o 
  -5  -5   3        1.10        0.35      0.93 o 
  -4  -5   3       38.47       33.68      2.96 o 
  -3  -5   3        0.70        0.37      0.48 o 
  -2  -5   3      253.18      277.79     16.34 o 
  -1  -5   3      236.26      219.78      9.33 o 
   0  -5   3       19.22       20.18      1.97 o 
   1  -5   3      183.51      206.91      8.84 o 
   2  -5   3       73.55       78.47      6.69 o 
   3  -5   3       80.51       83.38      8.83 o 
   4  -5   3      261.35      273.46     11.79 o 
   5  -5   3        4.74        7.48      1.54 o 
   6  -5   3       24.50       31.17      4.63 o 
   7  -5   3        1.71        1.95      2.62 o 
  -8  -4   3        1.04        2.80      2.60 o 
  -7  -4   3       28.54       31.75      4.73 o 
  -6  -4   3      277.28      265.71     12.06 o 
  -5  -4   3        3.33        2.54      1.11 o 
  -4  -4   3       67.28       61.05      3.37 o 
  -3  -4   3       15.56       17.26      1.00 o 
  -2  -4   3      858.08      891.40     29.88 o 
  -1  -4   3      233.77      243.78     10.45 o 
   0  -4   3      143.63      146.76      6.31 o 
   1  -4   3       15.11       20.39      1.97 o 
   2  -4   3        5.38        5.89      1.25 o 
   3  -4   3       14.16       15.56      1.93 o 
   4  -4   3       13.62       16.13      1.89 o 
   5  -4   3        6.62        8.53      1.87 o 
   6  -4   3       15.42       16.53      2.56 o 
   8  -4   3        0.09       -0.86      2.66 o 
  -9  -3   3       19.37       20.73      4.25 o 
  -8  -3   3        4.28        3.59      2.51 o 
  -7  -3   3       92.40       94.05      7.73 o 
  -6  -3   3      358.65      374.47     16.45 o 
  -5  -3   3        7.39        9.30      1.47 o 
  -4  -3   3      175.69      174.31     10.95 o 
  -3  -3   3      116.53      109.56      5.17 o 
  -2  -3   3      699.59      670.84     22.47 o 
  -1  -3   3       12.55       10.54      0.79 o 
   0  -3   3        0.15        0.03      0.62 o 
   1  -3   3      165.80      161.54      9.65 o 
   2  -3   3      109.33       87.99      5.64 o 
   3  -3   3       56.48       53.21      3.82 o 
   4  -3   3        7.90        7.00      1.52 o 
   5  -3   3        2.88        3.19      1.47 o 
   6  -3   3       53.14       44.20      3.93 o 
   7  -3   3        0.01       -2.26      1.59 o 
  -9  -2   3        9.56       10.91      3.10 o 
  -8  -2   3        0.09       -0.92      1.37 o 
  -7  -2   3        0.96        0.42      1.42 o 
  -6  -2   3        0.03        0.06      1.01 o 
  -5  -2   3      428.46      480.81     20.53 o 
  -4  -2   3      108.38       84.91      3.26 o 
  -3  -2   3      703.88      698.33     29.37 o 
  -2  -2   3     1226.46     1239.63     50.97 o 
  -1  -2   3      379.85      357.83     14.92 o 
   0  -2   3      718.15      609.02     34.50 o 
   1  -2   3        5.92        6.31      1.04 o 
   2  -2   3      227.47      277.08     16.15 o 
   3  -2   3      289.13      279.95     16.48 o 
   4  -2   3        4.05        3.76      0.94 o 
   5  -2   3       63.87       61.24      3.36 o 
   6  -2   3       42.34       43.09      4.03 o 
   7  -2   3       14.17       17.32      3.11 o 
  -9  -1   3       21.60       24.59      4.15 o 
  -8  -1   3        6.36        6.74      1.76 o 
  -7  -1   3        8.92        8.58      2.08 o 
  -6  -1   3       10.78       10.87      1.97 o 
  -5  -1   3       38.57       36.95      1.81 o 
  -4  -1   3      219.40      184.11      6.55 o 
  -3  -1   3       25.48       36.14      3.01 o 
  -2  -1   3     1635.00     1645.53     54.62 o 
  -1  -1   3    11663.47     9891.23    404.11 o 
   0  -1   3     2776.25     2320.41     92.41 o 
   1  -1   3      452.75      400.74     22.96 o 
   2  -1   3       96.96       88.30      4.05 o 
   3  -1   3      147.40      159.07     14.13 o 
   4  -1   3       41.45       35.51      2.31 o 
   5  -1   3       15.54       17.28      3.12 o 
   6  -1   3        0.45       -0.85      1.24 o 
   7  -1   3        0.02       -1.20      2.27 o 
  -9   0   3        3.69        4.30      2.67 o 
  -8   0   3       33.89       32.22      4.15 o 
  -7   0   3       44.71       48.47      3.18 o 
  -6   0   3       47.12       40.42      2.03 o 
  -5   0   3      811.72      918.89     30.91 o 
  -4   0   3       75.65       91.34      3.50 o 
  -3   0   3       29.02       36.37      3.09 o 
  -2   0   3      119.94      112.20      4.00 o 
  -1   0   3     4776.90     4681.75    154.55 o 
   0   0   3      662.16      701.67     52.22 o 
   1   0   3        0.03        0.31      0.34 o 
   2   0   3       17.19       16.72      1.90 o 
   3   0   3       65.01       67.67      5.10 o 
   4   0   3       56.12       59.50      4.88 o 
   5   0   3       32.14       35.76      3.91 o 
   6   0   3        0.78        0.40      2.07 o 
  -9   1   3        9.54        8.36      3.09 o 
  -8   1   3        4.51        2.97      2.44 o 
  -7   1   3        8.60        8.91      2.45 o 
  -6   1   3       17.18       17.18      1.27 o 
  -5   1   3        5.10        4.58      0.75 o 
  -4   1   3        0.89       -0.32      0.39 o 
  -3   1   3       20.31       25.58      1.18 o 
  -2   1   3        2.29        1.31      0.54 o 
  -1   1   3      118.39      116.00      4.13 o 
   0   1   3       73.67       66.44      2.18 o 
   1   1   3        1.41        2.23      1.31 o 
   2   1   3       51.29       54.32      2.94 o 
   3   1   3      224.70      285.52     17.38 o 
   4   1   3        2.56        1.93      1.95 o 
   5   1   3      208.54      224.48     14.64 o 
   6   1   3        2.78        3.40      2.83 o 
   7   1   3        6.57        3.04      2.84 o 
  -9   2   3        2.99        5.15      2.86 o 
  -8   2   3       11.17        9.83      2.78 o 
  -7   2   3       49.00       49.04      5.03 o 
  -6   2   3       21.06       23.08      2.49 o 
  -5   2   3      255.21      262.15     10.93 o 
  -4   2   3      260.82      259.62     10.74 o 
  -3   2   3       79.08       72.02      4.50 o 
  -2   2   3       88.48       77.75      3.46 o 
  -1   2   3        8.34        9.88      0.63 o 
   0   2   3      360.78      387.36     13.17 o 
   1   2   3      822.61     1027.58     41.54 o 
   2   2   3        0.89        0.42      0.80 o 
   3   2   3        0.69        0.11      0.84 o 
   4   2   3      223.95      250.91     15.94 o 
   5   2   3       80.20       84.61      6.98 o 
   6   2   3       14.10       19.87      3.78 o 
   7   2   3        9.23       10.54      3.96 o 
  -9   3   3       46.84       44.51      5.14 o 
  -7   3   3       40.98       42.01      4.03 o 
  -6   3   3       15.08       19.24      2.83 o 
  -5   3   3        5.24        3.35      1.41 o 
  -4   3   3        1.67        2.39      1.20 o 
  -3   3   3      238.16      283.12     17.11 o 
  -2   3   3        1.82        3.41      0.45 o 
  -1   3   3       40.73       44.27      2.32 o 
   0   3   3      101.05      117.93      4.33 o 
   1   3   3      163.34      146.67      6.66 o 
   2   3   3      208.90      245.95     10.77 o 
   3   3   3        2.28        1.36      1.03 o 
   4   3   3       90.54       90.55      5.00 o 
   5   3   3        0.02       -2.00      2.24 o 
   6   3   3        0.81       -0.13      2.45 o 
  -8   4   3        3.82        4.68      2.49 o 
  -7   4   3        4.33        1.46      2.29 o 
  -6   4   3      484.93      455.46     27.44 o 
  -5   4   3       10.28        8.60      2.04 o 
  -4   4   3      115.31      116.64      7.91 o 
  -3   4   3       33.71       36.53      3.28 o 
  -2   4   3      148.74      153.09      6.67 o 
  -1   4   3       15.14       16.92      1.30 o 
   0   4   3      131.28      134.88      8.96 o 
   1   4   3       26.28       25.23      1.93 o 
   2   4   3       20.10       21.44      1.96 o 
   3   4   3       11.72       11.51      1.74 o 
   4   4   3        6.52        5.04      3.66 o 
   5   4   3        4.21        7.47      2.73 o 
   6   4   3        5.08        8.48      3.33 o 
  -8   5   3       15.75       15.99      3.60 o 
  -7   5   3       54.61       50.97      4.90 o 
  -6   5   3      167.42      144.17     10.05 o 
  -5   5   3       17.14       13.19      2.53 o 
  -4   5   3        0.04       -0.47      1.10 o 
  -3   5   3       11.53       11.53      2.13 o 
  -2   5   3        3.66        4.24      1.55 o 
  -1   5   3        7.01        7.80      1.16 o 
   0   5   3        9.08       10.43      1.81 o 
   1   5   3        0.05       -1.22      0.82 o 
   2   5   3       34.43       32.86      2.53 o 
   3   5   3       41.09       35.36      2.71 o 
   4   5   3        0.69       -1.11      1.40 o 
   5   5   3        0.00       -1.52      2.64 o 
  -8   6   3        0.34       -1.20      1.94 o 
  -7   6   3        3.95        4.71      2.35 o 
  -6   6   3        9.56        7.01      2.29 o 
  -5   6   3        2.63        1.54      1.64 o 
  -4   6   3        7.65        8.94      2.25 o 
  -3   6   3       19.22       18.22      2.90 o 
  -2   6   3      183.90      178.06     11.80 o 
  -1   6   3       20.81       23.85      2.12 o 
   0   6   3       34.48       29.37      2.45 o 
   1   6   3       29.58       30.59      2.45 o 
   2   6   3        5.30        2.76      1.64 o 
   3   6   3        4.08        3.09      1.59 o 
   4   6   3        3.16        2.51      1.66 o 
  -8   7   3       12.43       16.49      3.85 o 
  -7   7   3       12.49       13.89      3.38 o 
  -6   7   3       16.78       14.11      3.08 o 
  -5   7   3       35.39       38.93      4.12 o 
  -4   7   3        5.12        2.13      1.69 o 
  -3   7   3        0.01       -1.11      1.47 o 
  -2   7   3       30.63       30.41      3.45 o 
  -1   7   3       86.07       86.30      6.94 o 
   0   7   3      110.22      107.73      6.88 o 
   1   7   3        8.18        8.59      1.79 o 
   2   7   3        6.25        6.53      1.77 o 
   3   7   3        9.57        8.79      2.13 o 
  -7   8   3        0.81       -0.23      2.33 o 
  -6   8   3        5.53        4.88      2.72 o 
  -5   8   3       19.47       12.84      3.22 o 
  -4   8   3       15.62       12.30      2.93 o 
  -3   8   3       15.01       15.79      3.19 o 
  -2   8   3        0.23       -1.45      1.58 o 
  -1   8   3       91.15       94.80      7.58 o 
   0   8   3        0.01        0.67      2.04 o 
   1   8   3        0.07       -1.83      2.09 o 
   2   8   3        0.01        0.28      1.60 o 
  -6   9   3        0.49       -1.42      2.13 o 
  -5   9   3        5.50        5.16      2.49 o 
  -4   9   3        1.28        1.95      2.31 o 
  -3   9   3        0.90        0.08      1.87 o 
  -2   9   3        0.01       -0.55      1.99 o 
  -1   9   3        2.53       -0.76      2.00 o 
   0   9   3        2.47        3.56      2.67 o 
  -2 -11   4        4.02        6.64      3.01 o 
  -1 -11   4        0.52       -2.53      2.24 o 
   1 -11   4        1.12        2.37      1.90 o 
   2 -11   4        0.48       -0.09      1.72 o 
   3 -11   4        0.21       -2.06      1.92 o 
  -4 -10   4        4.16        2.92      3.15 o 
  -3 -10   4        0.21       -0.81      2.20 o 
  -2 -10   4       19.26       24.81      4.20 o 
  -1 -10   4        0.53       -1.99      2.08 o 
   0 -10   4        0.02       -0.18      1.25 o 
   1 -10   4       14.51       17.53      3.24 o 
   2 -10   4       12.53        6.35      2.65 o 
   3 -10   4       12.06        9.86      2.83 o 
   4 -10   4        5.61        5.20      2.88 o 
   5 -10   4        0.02       -0.25      2.46 o 
  -5  -9   4        2.45        4.82      2.88 o 
  -4  -9   4        7.79        9.21      3.11 o 
  -3  -9   4        1.84       -2.65      1.96 o 
  -2  -9   4       63.89       59.29      5.55 o 
  -1  -9   4       44.56       59.94      5.40 o 
   0  -9   4       48.05       47.53      4.91 o 
   1  -9   4        0.07       -1.41      0.94 o 
   2  -9   4       83.47       66.24      5.65 o 
   3  -9   4        5.60        2.92      2.16 o 
   4  -9   4        0.02        0.52      2.09 o 
   5  -9   4        3.59        1.65      2.65 o 
  -6  -8   4        0.00       -1.32      2.31 o 
  -5  -8   4        1.01        1.73      2.38 o 
  -4  -8   4       71.59       75.66      6.59 o 
  -3  -8   4        2.98        0.55      1.88 o 
  -2  -8   4       32.29       31.18      3.70 o 
  -1  -8   4       21.34       24.57      2.79 o 
   0  -8   4       10.98        9.52      2.00 o 
   1  -8   4        3.99        2.04      1.13 o 
   2  -8   4       32.92       37.69      6.27 o 
   4  -8   4        2.73       -0.73      1.70 o 
   5  -8   4        4.67        1.68      2.27 o 
   6  -8   4        0.04       -1.04      2.30 o 
  -7  -7   4        0.03        0.87      2.88 o 
  -6  -7   4        2.28        0.28      2.23 o 
  -5  -7   4       57.70       55.13      5.43 o 
  -4  -7   4       15.29       15.93      3.26 o 
  -3  -7   4        7.39        7.83      2.20 o 
  -2  -7   4        8.96        8.48      1.36 o 
  -1  -7   4      115.05      114.59      5.43 o 
   0  -7   4        0.56        1.31      0.80 o 
   1  -7   4      134.86      151.02      6.89 o 
   2  -7   4        3.32        1.92      1.05 o 
   3  -7   4      109.19      111.33      6.43 o 
   4  -7   4      122.24      113.67      8.43 o 
   5  -7   4        3.56        3.30      2.22 o 
   6  -7   4        0.12       -0.04      2.11 o 
  -8  -6   4        0.91        1.79      3.26 o 
  -7  -6   4        2.37        1.41      2.49 o 
  -6  -6   4        0.00       -1.94      2.10 o 
  -5  -6   4        4.61        4.18      1.31 o 
  -4  -6   4       30.33       29.36      2.87 o 
  -3  -6   4      102.03       94.86      6.99 o 
  -2  -6   4        1.67        0.87      0.72 o 
  -1  -6   4        0.01       -0.48      0.66 o 
   0  -6   4       75.45       78.91      6.39 o 
   1  -6   4        4.07        6.79      1.07 o 
   2  -6   4       30.94       25.88      1.89 o 
   3  -6   4       16.13       19.49      1.97 o 
   4  -6   4        3.04        3.25      1.35 o 
   5  -6   4       73.03       84.05      6.96 o 
   6  -6   4        0.70        1.43      2.34 o 
   7  -6   4        0.03       -0.53      2.66 o 
  -8  -5   4        1.70        0.45      2.60 o 
  -7  -5   4        0.13       -0.92      2.02 o 
  -6  -5   4       71.78       70.77     11.28 o 
  -5  -5   4        1.69        1.79      1.10 o 
  -4  -5   4        0.56       -0.56      1.52 o 
  -3  -5   4      165.77      202.99     18.08 o 
  -2  -5   4       30.74       30.50      2.26 o 
  -1  -5   4       15.92       16.89      1.28 o 
   0  -5   4       74.71       72.97      3.54 o 
   1  -5   4      266.06      276.45     11.70 o 
   2  -5   4       56.37       59.41      4.41 o 
   3  -5   4        9.41       13.09      2.09 o 
   4  -5   4        4.62        6.07      1.74 o 
   5  -5   4      114.87      106.40      7.29 o 
   7  -5   4        5.70        6.46      3.41 o 
  -8  -4   4        0.80        0.86      2.34 o 
  -7  -4   4      135.68      134.57      6.96 o 
  -6  -4   4       65.84       59.53      3.74 o 
  -5  -4   4        1.93        0.66      0.99 o 
  -4  -4   4       38.88       37.08      3.49 o 
  -3  -4   4      184.70      196.90      8.82 o 
  -2  -4   4      164.09      186.13      6.59 o 
  -1  -4   4       68.32       54.39      2.73 o 
   0  -4   4      132.90      124.25      7.75 o 
   1  -4   4       21.04       18.13      2.04 o 
   2  -4   4       28.71       28.26      2.57 o 
   3  -4   4       56.89       50.55      3.84 o 
   4  -4   4        1.53        0.35      1.03 o 
   5  -4   4        0.28       -0.39      1.34 o 
   6  -4   4       19.97       23.11      3.22 o 
  -9  -3   4        2.14        3.11      2.86 o 
  -8  -3   4        1.12        0.25      2.09 o 
  -7  -3   4       97.71      104.38      9.11 o 
  -6  -3   4        0.20        0.70      1.18 o 
  -5  -3   4        4.64        5.79      1.31 o 
  -4  -3   4     1040.84     1096.72     79.95 o 
  -3  -3   4      143.54      151.26      7.85 o 
  -2  -3   4       63.85       54.28      7.87 o 
  -1  -3   4       25.01       23.80      2.06 o 
   0  -3   4      147.24      168.04     10.16 o 
   1  -3   4      447.17      451.75     25.98 o 
   2  -3   4      136.32      147.12      9.07 o 
   3  -3   4        8.60        8.14      1.56 o 
   4  -3   4       14.79       13.48      2.06 o 
   5  -3   4        0.01       -1.73      1.15 o 
   6  -3   4        7.87       10.05      2.44 o 
   7  -3   4        5.83        2.82      1.85 o 
  -9  -2   4        2.25        2.10      2.41 o 
  -8  -2   4       16.92       15.55      2.40 o 
  -7  -2   4       46.73       38.59      2.91 o 
  -6  -2   4      115.43      126.14      8.24 o 
  -5  -2   4       12.89       14.99      2.99 o 
  -4  -2   4      373.29      387.92     16.61 o 
  -3  -2   4     1013.33     1054.23     50.92 o 
  -2  -2   4       49.09       59.31      2.96 o 
  -1  -2   4      702.35      710.33     29.40 o 
   0  -2   4        0.45        0.77      0.67 o 
   1  -2   4      237.44      208.05     12.35 o 
   2  -2   4      217.50      173.35     10.55 o 
   3  -2   4      533.82      622.13     35.76 o 
   4  -2   4       24.40       22.73      1.79 o 
   5  -2   4       23.43       23.49      2.12 o 
   6  -2   4       55.44       58.29      3.63 o 
   7  -2   4        0.39       -0.66      1.44 o 
  -9  -1   4        0.00       -1.87      2.06 o 
  -8  -1   4        1.26       -0.43      1.90 o 
  -7  -1   4       40.08       37.84      4.03 o 
  -6  -1   4        0.01       -0.28      0.91 o 
  -5  -1   4      476.33      462.88     15.90 o 
  -4  -1   4       31.50       30.19      2.28 o 
  -3  -1   4      525.04      562.51     18.93 o 
  -2  -1   4     2011.60     2132.94     70.51 o 
  -1  -1   4     1782.43     1931.96     64.14 o 
   0  -1   4      537.18      527.66     31.71 o 
   1  -1   4       62.88       69.12      4.65 o 
   2  -1   4       59.21       66.34     11.68 o 
   3  -1   4       17.39       19.12      1.62 o 
   4  -1   4        0.01       -0.72      0.93 o 
   5  -1   4       14.87       12.23      1.82 o 
   6  -1   4        6.95        4.64      1.68 o 
   7  -1   4        0.54        0.91      1.64 o 
  -9   0   4        1.20        0.40      2.31 o 
  -8   0   4       83.80       71.74      6.56 o 
  -7   0   4       73.77       84.36      7.09 o 
  -6   0   4        9.80        9.22      1.49 o 
  -5   0   4        1.50        0.43      0.75 o 
  -4   0   4      166.46      180.78      6.42 o 
  -3   0   4      239.43      232.51      8.07 o 
  -2   0   4        4.24        4.81      0.58 o 
  -1   0   4      132.85      143.63      5.09 o 
   0   0   4       74.87       75.87      3.55 o 
   1   0   4        7.27        8.73      0.87 o 
   2   0   4       11.96       14.33      2.75 o 
   3   0   4      148.66      160.96      8.64 o 
   4   0   4        1.05        0.63      1.09 o 
   5   0   4       27.89       30.25      2.69 o 
   6   0   4        1.61        2.07      1.50 o 
   7   0   4        0.53       -0.09      2.37 o 
  -9   1   4        6.70        7.27      3.08 o 
  -8   1   4       49.07       41.87      4.78 o 
  -7   1   4        7.94        9.30      2.58 o 
  -6   1   4       60.30       55.04      3.20 o 
  -5   1   4       78.83       87.36      3.47 o 
  -4   1   4      110.07      113.07      6.84 o 
  -3   1   4      200.74      236.26      8.24 o 
  -2   1   4        3.62        3.07      0.51 o 
  -1   1   4      499.71      519.33     17.54 o 
   0   1   4      545.35      607.65     23.56 o 
   1   1   4       82.76       87.52      6.58 o 
   2   1   4       71.29       68.99      3.71 o 
   3   1   4       13.72       14.93      2.61 o 
   4   1   4       69.27       70.94      5.98 o 
   5   1   4       18.51       26.83      4.28 o 
  -9   2   4        2.47        1.84      2.69 o 
  -8   2   4       26.90       25.62      4.21 o 
  -7   2   4       23.08       23.57      2.34 o 
  -6   2   4        1.24        1.21      0.98 o 
  -5   2   4       15.44       17.14      1.74 o 
  -4   2   4        0.04       -0.43      0.40 o 
  -3   2   4        1.69        0.98      0.74 o 
  -2   2   4        5.26        6.28      0.83 o 
  -1   2   4       76.74       83.82      2.76 o 
   0   2   4        2.25        1.45      1.29 o 
   1   2   4       10.08        9.85      1.35 o 
   2   2   4        0.00       -0.48      0.83 o 
   3   2   4        3.10        2.24      1.27 o 
   4   2   4      154.39      174.63     11.92 o 
   5   2   4       17.28       25.46      4.36 o 
   6   2   4        9.52       18.33      4.07 o 
  -9   3   4        0.23        1.94      2.31 o 
  -8   3   4        0.02       -0.43      1.90 o 
  -7   3   4       12.59       14.38      2.06 o 
  -6   3   4        1.50        0.10      1.30 o 
  -5   3   4       84.68       69.02      5.15 o 
  -4   3   4       19.22       16.40      2.30 o 
  -3   3   4      410.20      430.69     17.61 o 
  -2   3   4       90.74       87.19      3.38 o 
  -1   3   4       72.51       80.04      4.40 o 
   0   3   4      104.38       97.98      4.72 o 
   1   3   4      148.88      143.09      6.64 o 
   2   3   4       10.17        9.09      1.56 o 
   3   3   4        7.06        6.59      1.56 o 
   4   3   4        0.02       -0.39      1.92 o 
   5   3   4        2.17       -1.95      2.36 o 
  -9   4   4        0.61        1.68      2.40 o 
  -8   4   4        0.19       -1.50      1.64 o 
  -7   4   4      455.70      440.41     26.77 o 
  -6   4   4       88.86       79.43      6.21 o 
  -5   4   4        1.05       -0.24      1.30 o 
  -4   4   4        1.32        1.13      1.11 o 
  -3   4   4      263.07      287.87     17.75 o 
  -2   4   4       35.51       27.68      1.39 o 
  -1   4   4        1.74        4.03      0.93 o 
   0   4   4        0.06       -0.85      0.74 o 
   1   4   4        4.76        2.10      1.09 o 
   2   4   4        9.04        7.87      1.63 o 
   3   4   4       19.77       23.70      3.53 o 
   4   4   4        0.20       -0.12      1.51 o 
   5   4   4        6.56        4.38      2.82 o 
  -8   5   4        6.18        7.12      2.67 o 
  -7   5   4       32.89       32.85      4.32 o 
  -6   5   4        0.64        0.10      1.76 o 
  -5   5   4        6.22        3.15      1.92 o 
  -4   5   4       10.93       10.96      2.35 o 
  -3   5   4       15.14       16.83      2.80 o 
  -2   5   4      110.09       97.92      7.21 o 
  -1   5   4       66.12       65.31      3.52 o 
   0   5   4        8.24        6.06      1.39 o 
   1   5   4       24.88       24.77      2.46 o 
   2   5   4        2.67        1.55      1.30 o 
   3   5   4       22.45       21.66      2.59 o 
   4   5   4        2.58        0.82      1.59 o 
  -8   6   4        0.50       -1.92      1.98 o 
  -7   6   4        0.77       -0.16      1.79 o 
  -6   6   4        0.65       -1.68      1.55 o 
  -5   6   4        4.44        4.68      2.01 o 
  -4   6   4       22.53       24.06      3.56 o 
  -3   6   4        4.68        3.97      1.94 o 
  -2   6   4       74.61       67.48      5.64 o 
  -1   6   4      414.64      415.66     25.52 o 
   0   6   4        1.88       -0.37      1.18 o 
   1   6   4        0.01       -0.06      1.31 o 
   2   6   4       24.79       29.41      2.93 o 
   3   6   4        3.45        0.25      1.61 o 
  -7   7   4        8.16        8.59      2.97 o 
  -6   7   4        6.56        4.59      2.36 o 
  -5   7   4       42.30       33.71      4.01 o 
  -4   7   4        7.04        6.47      2.33 o 
  -3   7   4        3.91        2.65      1.94 o 
  -2   7   4      165.06      146.87     10.45 o 
  -1   7   4       50.75       62.71      5.70 o 
   0   7   4       31.73       42.22      4.56 o 
   1   7   4        2.18        2.19      1.48 o 
   2   7   4        3.21        1.07      1.65 o 
  -6   8   4       12.32       10.87      3.12 o 
  -5   8   4        0.85       -1.05      1.72 o 
  -4   8   4       12.94        9.08      2.86 o 
  -3   8   4        1.22        0.78      1.90 o 
  -2   8   4       11.86       14.77      3.24 o 
  -1   8   4        0.01       -1.18      1.95 o 
   0   8   4        0.25        2.87      2.25 o 
   1   8   4        6.11        7.16      3.10 o 
  -5   9   4        1.62       -1.43      2.10 o 
  -4   9   4        1.54        2.13      2.09 o 
  -3   9   4        0.90       -0.35      2.13 o 
  -2   9   4        0.46       -1.63      2.07 o 
  -1   9   4        0.16       -0.34      2.36 o 
  -3 -11   5        4.66        3.77      3.05 o 
  -2 -11   5       10.49       12.61      3.46 o 
  -1 -11   5        3.76        3.36      2.85 o 
   0 -11   5        9.61       11.05      2.97 o 
   1 -11   5        0.04       -0.82      2.02 o 
   2 -11   5        3.28        4.12      2.58 o 
   3 -11   5        0.10       -3.08      2.05 o 
  -4 -10   5        5.80        5.61      3.27 o 
  -3 -10   5        0.75       -2.47      1.96 o 
  -2 -10   5        4.11       -0.59      2.30 o 
  -1 -10   5       16.50       21.59      3.76 o 
   0 -10   5        0.10       -0.62      1.28 o 
   1 -10   5       17.60       17.67      2.25 o 
   2 -10   5        0.77        0.10      2.00 o 
   3 -10   5        6.13        3.25      2.41 o 
   4 -10   5        0.05       -2.57      2.17 o 
  -5  -9   5        6.50       -0.02      2.86 o 
  -4  -9   5        7.54        5.35      2.79 o 
  -3  -9   5        6.03        2.66      2.68 o 
  -2  -9   5        0.36        0.15      2.06 o 
  -1  -9   5      166.81      187.26     12.37 o 
   0  -9   5       22.36       26.30      2.52 o 
   1  -9   5       11.93       12.73      1.90 o 
   2  -9   5        3.69        3.39      1.46 o 
   3  -9   5        8.72        6.52      2.65 o 
   4  -9   5        0.07       -2.75      1.84 o 
   5  -9   5        0.52        0.04      2.10 o 
  -6  -8   5        0.55        1.34      2.66 o 
  -5  -8   5       28.33       35.80      5.22 o 
  -4  -8   5        3.26        1.90      2.42 o 
  -3  -8   5        3.43        3.86      2.10 o 
  -2  -8   5       54.86       53.90      4.89 o 
  -1  -8   5      215.57      234.61     10.34 o 
   0  -8   5      137.44      129.32      6.17 o 
   1  -8   5       18.90       22.71      2.05 o 
   2  -8   5       95.83      105.09      7.85 o 
   3  -8   5       15.55       20.71      2.33 o 
   4  -8   5        3.75        2.18      2.04 o 
   5  -8   5        0.41       -1.98      2.03 o 
   6  -8   5        0.11       -0.85      1.87 o 
  -7  -7   5        6.73        5.82      3.55 o 
  -6  -7   5        0.00       -1.02      2.28 o 
  -5  -7   5        5.35        6.57      2.86 o 
  -4  -7   5       15.68       18.10      3.29 o 
  -3  -7   5        0.17        0.08      1.58 o 
  -2  -7   5      126.58      137.39      9.25 o 
  -1  -7   5       13.92       16.70      1.58 o 
   0  -7   5        1.64        1.41      0.95 o 
   1  -7   5        4.62        6.30      4.07 o 
   2  -7   5       24.94       21.56      1.96 o 
   3  -7   5       37.87       38.62      2.71 o 
   4  -7   5        1.17        1.01      1.45 o 
   5  -7   5       11.69       12.56      3.17 o 
   6  -7   5       10.45       10.99      3.31 o 
  -8  -6   5        0.30       -3.49      2.70 o 
  -7  -6   5        0.49       -1.51      2.35 o 
  -6  -6   5        0.85        0.49      1.58 o 
  -5  -6   5       41.43       34.66      2.67 o 
  -4  -6   5       26.40       24.20      2.85 o 
  -3  -6   5       69.03       75.38      5.77 o 
  -2  -6   5       85.49       89.42      4.29 o 
  -1  -6   5        0.61        0.31      0.65 o 
   0  -6   5       83.29       80.55      3.99 o 
   1  -6   5      142.99      143.75      6.57 o 
   2  -6   5        0.00        0.48      1.36 o 
   3  -6   5        3.45        4.51      1.84 o 
   4  -6   5      323.80      311.03     18.86 o 
   5  -6   5       93.79       89.91      6.66 o 
   6  -6   5        3.76        5.34      2.98 o 
  -8  -5   5        3.37        4.15      2.76 o 
  -7  -5   5       18.15       15.81      2.36 o 
  -6  -5   5        0.21       -1.22      1.26 o 
  -5  -5   5        0.60       -0.43      0.93 o 
  -4  -5   5      155.07      158.89      7.55 o 
  -3  -5   5       28.31       29.82      2.13 o 
  -2  -5   5       86.29       73.28      3.53 o 
  -1  -5   5       49.22       47.66      5.25 o 
   0  -5   5      176.46      160.01      9.95 o 
   1  -5   5      125.50      110.46      7.32 o 
   2  -5   5       22.36       21.56      2.73 o 
   3  -5   5       12.06       11.25      2.12 o 
   4  -5   5       58.72       57.82      4.59 o 
   5  -5   5        3.52        0.14      1.74 o 
   6  -5   5       10.60       10.19      2.68 o 
  -9  -4   5        0.04       -0.89      2.97 o 
  -8  -4   5       35.13       35.96      3.34 o 
  -7  -4   5        7.30       12.91      2.25 o 
  -6  -4   5      444.49      427.51     18.76 o 
  -5  -4   5       22.34       20.21      2.16 o 
  -4  -4   5       48.27       41.44      2.65 o 
  -3  -4   5        1.23        1.62      0.79 o 
  -2  -4   5       12.32       15.66      1.53 o 
  -1  -4   5      149.92      145.49      9.06 o 
   0  -4   5       40.75       42.93      3.41 o 
   1  -4   5       55.37       60.68      4.40 o 
   2  -4   5       80.65       72.81      5.15 o 
   3  -4   5       63.30       53.60      4.15 o 
   4  -4   5       12.17       10.99      2.24 o 
   5  -4   5        6.49        4.72      1.92 o 
   6  -4   5       10.40       11.09      2.71 o 
  -9  -3   5        4.86        2.64      2.05 o 
  -8  -3   5        1.54        0.62      1.59 o 
  -7  -3   5      233.87      259.19     12.03 o 
  -6  -3   5        9.11        5.37      1.57 o 
  -5  -3   5       41.14       49.19     12.16 o 
  -4  -3   5        0.02       -0.74      0.82 o 
  -2  -3   5      172.25      184.73      8.20 o 
  -1  -3   5       62.33       47.60      3.55 o 
   0  -3   5        1.35        1.39      1.02 o 
   1  -3   5       76.83       79.15      5.39 o 
   2  -3   5        8.71        6.13      1.50 o 
   3  -3   5       43.09       37.27      3.33 o 
   4  -3   5       13.32       17.29      2.60 o 
   5  -3   5        4.58        1.61      1.62 o 
   6  -3   5       14.42       16.83      3.27 o 
   7  -3   5        0.66       -2.50      2.18 o 
  -9  -2   5        3.75        0.30      2.67 o 
  -8  -2   5        3.05        2.37      1.64 o 
  -7  -2   5        8.41        5.48      3.02 o 
  -6  -2   5       25.09       26.86      2.22 o 
  -5  -2   5      327.72      329.63     14.45 o 
  -4  -2   5        3.95        4.98      0.60 o 
  -3  -2   5        0.06       -0.80      0.80 o 
  -2  -2   5      438.35      443.66     17.99 o 
  -1  -2   5        0.84        0.59      0.61 o 
   0  -2   5       58.05       54.25      3.86 o 
   1  -2   5      137.73      137.09      8.58 o 
   2  -2   5       40.40       46.04      3.67 o 
   3  -2   5       16.28       20.77      2.70 o 
   4  -2   5       35.99       30.63      3.16 o 
   5  -2   5       27.48       29.16      3.32 o 
   6  -2   5        1.94        1.12      2.01 o 
  -9  -1   5       12.95       24.63      4.45 o 
  -8  -1   5       15.73       15.01      3.61 o 
  -7  -1   5       29.99       25.20      2.56 o 
  -6  -1   5        0.00       -0.97      0.90 o 
  -5  -1   5       78.12       77.23      4.66 o 
  -4  -1   5       80.16       88.07      3.42 o 
  -3  -1   5       98.08      100.28      3.77 o 
  -2  -1   5        5.64        5.62      0.70 o 
  -1  -1   5     1335.24     1287.33     42.97 o 
   0  -1   5       87.09       67.12      3.32 o 
   1  -1   5       17.23       14.82      1.98 o 
   2  -1   5       10.54       14.73      2.31 o 
   3  -1   5      167.67      169.26      7.73 o 
   4  -1   5        3.56        2.81      1.43 o 
   5  -1   5       11.98       13.74      2.09 o 
   6  -1   5        0.96       -1.06      1.56 o 
  -9   0   5       16.56       13.84      3.96 o 
  -8   0   5       13.03       18.17      3.74 o 
  -7   0   5        0.83        0.20      1.79 o 
  -6   0   5        0.96       -0.09      0.95 o 
  -5   0   5      509.37      532.44     18.23 o 
  -4   0   5        0.97        1.09      0.52 o 
  -3   0   5      141.56      143.36      6.00 o 
  -2   0   5       19.89       20.33      1.17 o 
  -1   0   5      785.65      884.84     29.71 o 
   0   0   5        5.05        5.25      0.95 o 
   1   0   5      186.34      193.36     11.25 o 
   2   0   5        0.00        0.34      0.86 o 
   3   0   5       11.50       11.37      1.75 o 
   4   0   5      194.15      230.40     13.76 o 
   5   0   5       26.57       35.19      3.00 o 
   6   0   5        2.09        2.75      1.77 o 
  -9   1   5       26.37       29.70      4.94 o 
  -8   1   5        2.91        1.92      2.45 o 
  -7   1   5       25.83       28.64      4.36 o 
  -6   1   5      102.58       94.34      4.88 o 
  -5   1   5       56.98       61.57      2.66 o 
  -4   1   5        2.59        3.42      0.64 o 
  -3   1   5       53.49       50.25      2.18 o 
  -2   1   5       81.07       90.52      3.48 o 
  -1   1   5       11.93       12.01      0.92 o 
   0   1   5       67.28       60.91      2.61 o 
   1   1   5        4.33        4.63      0.94 o 
   2   1   5        0.79       -1.04      0.70 o 
   3   1   5       36.40       36.09      2.69 o 
   4   1   5        9.22       14.30      2.16 o 
   5   1   5       40.28       38.98      3.01 o 
   6   1   5        0.41        0.08      1.51 o 
  -9   2   5        0.05       -2.84      2.27 o 
  -8   2   5       36.81       33.00      4.28 o 
  -7   2   5        4.08       -0.15      1.81 o 
  -6   2   5       25.85       24.87      2.16 o 
  -5   2   5       48.19       43.81      2.78 o 
  -4   2   5        1.04        0.92      0.68 o 
  -3   2   5       36.50       31.80      1.60 o 
  -2   2   5       20.43       14.51      1.05 o 
  -1   2   5        8.80        7.40      0.72 o 
   0   2   5       93.32      101.32      6.48 o 
   1   2   5       55.33       59.64      2.76 o 
   2   2   5        0.64       -1.39      1.30 o 
   3   2   5        6.31        4.26      1.56 o 
  -9   3   5       15.43       21.24      4.21 o 
  -8   3   5       11.15        6.52      2.72 o 
  -7   3   5      236.09      221.94     10.47 o 
  -6   3   5        4.18        4.18      1.35 o 
  -5   3   5        0.17       -0.74      0.90 o 
  -4   3   5      155.61      170.04     10.33 o 
  -3   3   5      115.45      112.43      4.32 o 
  -2   3   5        0.01       -0.18      0.51 o 
  -1   3   5       76.31       77.33      3.15 o 
   0   3   5      218.73      250.45      8.90 o 
   1   3   5        3.43        2.21      1.93 o 
   2   3   5        0.09       -0.95      2.08 o 
   3   3   5        0.49       -2.84      2.82 o 
   4   3   5        6.99        7.65      3.07 o 
   5   3   5        0.04       -2.01      2.80 o 
  -9   4   5        9.49       14.43      3.61 o 
  -8   4   5       52.56       53.66      5.54 o 
  -7   4   5        6.58        7.78      4.05 o 
  -6   4   5       27.90       28.80      2.79 o 
  -5   4   5        1.47       -1.44      0.96 o 
  -4   4   5       45.12       33.72      2.50 o 
  -3   4   5        8.67        8.87      1.49 o 
  -2   4   5        5.23        6.27      0.84 o 
  -1   4   5        4.77        4.32      0.95 o 
   0   4   5        7.18        8.57      1.73 o 
   1   4   5       15.57       17.26      5.66 o 
   2   4   5        8.23       11.66      3.71 o 
   3   4   5        1.96       -0.02      1.51 o 
   4   4   5        4.43        3.35      1.87 o 
  -8   5   5        0.11       -1.57      1.37 o 
  -7   5   5       33.28       37.54      3.13 o 
  -6   5   5       12.17       12.88      2.83 o 
  -5   5   5       58.53       54.92      4.88 o 
  -4   5   5        5.91        4.79      1.41 o 
  -3   5   5      146.94      151.86      7.40 o 
  -2   5   5       36.50       39.23      3.97 o 
  -1   5   5        3.06        1.03      1.69 o 
   0   5   5        5.20        4.21      1.45 o 
   1   5   5        7.94        4.70      1.62 o 
   2   5   5        4.55        4.44      1.76 o 
   3   5   5        2.03        1.55      1.64 o 
  -8   6   5        0.25        0.97      1.56 o 
  -7   6   5        3.61        4.09      2.42 o 
  -6   6   5        8.59       13.45      2.93 o 
  -5   6   5       19.05       26.75      3.90 o 
  -4   6   5       38.39       32.95      3.70 o 
  -3   6   5        0.11       -1.20      1.54 o 
  -2   6   5        9.38        9.67      2.65 o 
  -1   6   5        0.29       -1.66      1.70 o 
   0   6   5        0.21       -3.02      2.01 o 
   1   6   5        6.04        9.14      1.92 o 
   2   6   5       18.82       21.48      2.70 o 
  -7   7   5        5.30        9.73      2.99 o 
  -6   7   5        0.26       -0.99      2.03 o 
  -5   7   5       12.77       16.33      3.34 o 
  -4   7   5       11.46       17.02      3.37 o 
  -3   7   5        0.08       -1.50      1.38 o 
  -2   7   5       18.76       25.33      4.07 o 
  -1   7   5       51.62       75.21      6.60 o 
   0   7   5        6.62        1.57      2.68 o 
   1   7   5        0.04       -2.25      2.01 o 
  -6   8   5        0.16       -0.67      2.27 o 
  -5   8   5        8.91        7.95      2.75 o 
  -4   8   5        1.11       -0.85      1.86 o 
  -3   8   5        0.27       -0.31      1.95 o 
  -2   8   5        0.31       -0.12      2.34 o 
  -1   8   5        0.82        1.97      2.44 o 
   0   8   5        5.18        5.36      3.19 o 
  -3 -11   6        3.47       11.02      3.59 o 
  -2 -11   6        4.63        7.16      3.34 o 
  -1 -11   6        0.74       -0.86      2.23 o 
   0 -11   6        0.05       -0.87      2.22 o 
   1 -11   6        0.05       -0.46      2.16 o 
   2 -11   6        1.01       -0.10      2.17 o 
  -4 -10   6        0.53       -3.37      2.25 o 
  -3 -10   6        0.19       -3.53      2.45 o 
  -2 -10   6        5.15        2.43      2.77 o 
  -1 -10   6       71.01       83.45      6.76 o 
   0 -10   6        1.88        2.09      2.16 o 
   1 -10   6        7.00        7.10      3.31 o 
   2 -10   6       21.34       24.13      3.84 o 
   3 -10   6       10.12        5.80      2.66 o 
   4 -10   6        7.36        7.66      3.22 o 
  -6  -9   6        0.06        0.26      2.83 o 
  -5  -9   6       21.68       22.91      4.56 o 
  -4  -9   6       14.20       14.59      3.65 o 
  -3  -9   6        0.00       -2.21      2.05 o 
  -2  -9   6      264.88      296.07     18.63 o 
  -1  -9   6       28.56       32.68      4.21 o 
   0  -9   6       56.37       49.48      3.19 o 
   1  -9   6        1.45        1.43      1.27 o 
   2  -9   6       72.57       75.21      4.33 o 
   3  -9   6       20.49       19.76      3.61 o 
   4  -9   6        4.21        0.85      2.27 o 
  -6  -8   6       13.12       18.93      4.16 o 
  -5  -8   6        0.02       -2.35      2.02 o 
  -4  -8   6       44.68       46.26      4.82 o 
  -3  -8   6        7.74        5.91      2.27 o 
  -2  -8   6        0.66        1.84      1.68 o 
  -1  -8   6        1.16        1.59      1.60 o 
   0  -8   6       69.78       70.85      3.92 o 
   1  -8   6       25.06       26.97      2.23 o 
   2  -8   6        5.02        3.45      2.44 o 
   3  -8   6       10.31        8.48      1.84 o 
   4  -8   6        0.28       -0.19      1.93 o 
   5  -8   6        5.63        9.89      3.13 o 
  -7  -7   6        0.08        1.95      3.09 o 
  -6  -7   6        1.60        0.61      1.98 o 
  -5  -7   6       40.87       45.70      4.83 o 
  -4  -7   6       80.97       93.26      7.28 o 
  -3  -7   6        2.66        4.08      1.83 o 
  -2  -7   6       12.12       11.24      2.32 o 
  -1  -7   6        1.79        1.68      0.90 o 
   0  -7   6       54.09       54.67      3.14 o 
   1  -7   6       12.27       13.15      4.10 o 
   2  -7   6        0.17       -0.05      1.17 o 
   3  -7   6       57.23       57.71      7.71 o 
   4  -7   6      122.35      121.27      6.27 o 
   5  -7   6        0.61        2.00      2.27 o 
  -8  -6   6        3.74        5.48      2.95 o 
  -7  -6   6        4.53        3.82      1.61 o 
  -6  -6   6        9.48        7.94      2.76 o 
  -5  -6   6        3.90        2.27      1.48 o 
  -4  -6   6        0.21       -0.50      1.09 o 
  -3  -6   6       13.88       13.43      2.44 o 
  -2  -6   6        0.72        1.34      0.79 o 
  -1  -6   6        1.20        0.90      0.75 o 
   0  -6   6      140.84      142.68      9.22 o 
   1  -6   6        4.79        4.44      1.63 o 
   2  -6   6        5.62        5.53      2.01 o 
   3  -6   6       29.49       29.91      3.38 o 
   4  -6   6      118.40      127.73      8.86 o 
   5  -6   6        0.01        0.34      1.99 o 
  -8  -5   6        0.21       -0.82      2.43 o 
  -7  -5   6       35.44       41.25      5.58 o 
  -6  -5   6        7.83        7.26      1.75 o 
  -5  -5   6       61.79       62.62      3.79 o 
  -4  -5   6       20.96       19.33      2.09 o 
  -3  -5   6      108.47      108.43      5.43 o 
  -2  -5   6       12.37       10.97      1.98 o 
  -1  -5   6       45.19       48.51      3.89 o 
   0  -5   6        0.06       -0.64      1.15 o 
   1  -5   6       45.04       42.46      3.66 o 
   2  -5   6       11.42        9.73      2.02 o 
   3  -5   6        6.89        6.36      1.88 o 
   4  -5   6        1.57        2.03      1.64 o 
   5  -5   6        0.88       -2.13      1.55 o 
   6  -5   6        8.74        9.55      2.75 o 
  -9  -4   6        3.82        5.66      2.33 o 
  -8  -4   6        0.91       -0.70      1.87 o 
  -7  -4   6      142.20      165.43      8.37 o 
  -6  -4   6       11.75       13.70      3.40 o 
  -5  -4   6       70.92       57.87      3.51 o 
  -4  -4   6       40.89       50.21      3.01 o 
  -3  -4   6      282.77      269.55     11.89 o 
  -2  -4   6      296.08      296.96     17.71 o 
  -1  -4   6       48.14       39.63      3.36 o 
   0  -4   6      119.94      139.78      8.99 o 
   1  -4   6       65.34       55.52      4.35 o 
   2  -4   6        7.12        5.28      1.64 o 
   3  -4   6        2.25        1.00      1.32 o 
   4  -4   6        4.65        2.76      1.85 o 
   5  -4   6       29.80       33.44      3.72 o 
   6  -4   6        3.54        2.52      2.32 o 
  -9  -3   6        3.18        3.67      2.88 o 
  -8  -3   6        0.96       -1.72      1.49 o 
  -7  -3   6      117.98      121.18     12.99 o 
  -6  -3   6      144.43      155.37     13.42 o 
  -5  -3   6       12.10       12.39      2.35 o 
  -4  -3   6      218.30      261.15     19.76 o 
  -3  -3   6       46.03       56.20      4.74 o 
  -2  -3   6      167.97      199.93     13.98 o 
  -1  -3   6        8.96        7.10      1.64 o 
   0  -3   6        7.71        5.76      1.55 o 
   1  -3   6       81.02       62.40      4.60 o 
   2  -3   6       20.26       19.13      2.31 o 
   3  -3   6       16.68       16.84      2.61 o 
   4  -3   6       24.68       25.17      3.00 o 
   5  -3   6       22.05       22.45      3.63 o 
   6  -3   6        0.01       -2.06      1.98 o 
  -9  -2   6        1.83        1.60      2.66 o 
  -8  -2   6        2.09        2.92      2.70 o 
  -7  -2   6       13.23       13.90      2.16 o 
  -6  -2   6        0.02        0.46      1.06 o 
  -5  -2   6       36.83       37.77      3.40 o 
  -4  -2   6       76.39       81.34      4.25 o 
  -3  -2   6       11.56        8.70      0.87 o 
  -2  -2   6      489.51      435.87     16.25 o 
  -1  -2   6      791.65      732.98     41.83 o 
   0  -2   6      159.83      142.01      8.94 o 
   1  -2   6       14.70       15.07      2.27 o 
   2  -2   6      285.10      312.75     18.80 o 
   3  -2   6       24.36       28.69      3.61 o 
   4  -2   6        0.69       -0.79      1.67 o 
   5  -2   6        1.79        1.90      2.17 o 
   6  -2   6        3.44        2.16      2.55 o 
  -9  -1   6       15.50       21.05      4.24 o 
  -8  -1   6       11.29       12.65      3.57 o 
  -7  -1   6        0.10       -0.28      1.63 o 
  -6  -1   6       58.66       59.26      3.52 o 
  -5  -1   6      203.24      231.10     19.80 o 
  -4  -1   6       85.56      101.99      3.98 o 
  -3  -1   6       13.49       12.36      1.54 o 
  -2  -1   6     2123.39     2366.20     97.72 o 
  -1  -1   6      668.48      604.26     25.23 o 
   0  -1   6        8.49       17.45      6.71 o 
   1  -1   6        1.48        0.03      1.07 o 
   2  -1   6        0.85       -0.56      1.19 o 
   3  -1   6       34.57       32.39      3.53 o 
   4  -1   6        7.38        5.83      1.80 o 
   5  -1   6        0.37        0.67      1.60 o 
   6  -1   6        2.51        2.18      1.90 o 
  -9   0   6        3.19        4.22      3.05 o 
  -8   0   6       38.91       35.54      5.17 o 
  -7   0   6       62.03       62.54      5.92 o 
  -6   0   6       70.11       71.04      6.19 o 
  -5   0   6        1.74        2.57      0.75 o 
  -4   0   6       22.37       22.41      1.35 o 
  -3   0   6        0.16        0.33      0.55 o 
  -2   0   6        3.61        5.48      0.79 o 
  -1   0   6       46.21       43.60      2.00 o 
   0   0   6       26.12       30.86      2.04 o 
   1   0   6      146.38      177.47      8.08 o 
   2   0   6       55.71       58.83      5.04 o 
   3   0   6       28.22       32.46      2.63 o 
   4   0   6        3.50        3.35      1.65 o 
   5   0   6        3.62        4.89      1.92 o 
  -9   1   6       19.21       30.35      5.11 o 
  -8   1   6        0.40       -2.75      1.84 o 
  -7   1   6        4.24        3.71      2.33 o 
  -6   1   6       13.92       16.40      3.63 o 
  -5   1   6        5.71        6.42      1.25 o 
  -4   1   6      100.01       97.30      3.83 o 
  -3   1   6      221.10      234.27      8.36 o 
  -2   1   6       30.75       25.54      2.14 o 
  -1   1   6       38.42       45.19      3.10 o 
   0   1   6      144.96      162.25     13.39 o 
   1   1   6        0.73       -0.03      0.81 o 
   2   1   6       50.32       52.58      2.74 o 
   3   1   6       16.37       22.72      2.67 o 
   4   1   6       65.29       69.56      4.81 o 
   5   1   6        6.49        6.35      1.98 o 
  -9   2   6        1.02       -2.31      2.41 o 
  -8   2   6        0.00       -0.75      2.12 o 
  -7   2   6        0.00       -2.89      1.93 o 
  -6   2   6        3.80        2.80      1.22 o 
  -5   2   6        0.13       -1.26      0.84 o 
  -4   2   6       43.23       46.14      2.86 o 
  -3   2   6        9.52        9.28      1.23 o 
  -2   2   6        6.07        6.18      0.87 o 
  -1   2   6        6.75        5.76      1.17 o 
   0   2   6       90.63       93.09      3.87 o 
   1   2   6        0.74        0.64      0.91 o 
   2   2   6       24.34       29.17      2.16 o 
   3   2   6       64.79       68.73      3.43 o 
   4   2   6       22.13       20.03      2.60 o 
  -9   3   6        0.43       -0.12      2.64 o 
  -8   3   6       19.12       22.35      4.32 o 
  -7   3   6       34.39       35.37      2.87 o 
  -6   3   6       40.07       42.56      3.87 o 
  -5   3   6       21.62       21.07      2.32 o 
  -4   3   6        1.20        0.56      1.35 o 
  -3   3   6       19.39       20.75      1.94 o 
  -2   3   6        7.53        6.44      1.26 o 
  -1   3   6       21.32       18.26      1.43 o 
   0   3   6        0.28       -0.28      0.87 o 
   1   3   6        0.03       -0.20      0.94 o 
   2   3   6        0.24        0.85      1.13 o 
   3   3   6        4.78        4.49      1.34 o 
   4   3   6        0.38        0.54      1.37 o 
  -9   4   6        0.03       -1.48      2.47 o 
  -8   4   6        7.37        9.27      3.17 o 
  -7   4   6      283.93      271.04     13.83 o 
  -6   4   6        7.88        8.75      1.89 o 
  -5   4   6       23.70       24.77      3.23 o 
  -4   4   6       28.35       24.56      2.52 o 
  -3   4   6       97.98      108.93      7.95 o 
  -2   4   6        0.07       -1.34      1.47 o 
  -1   4   6        7.99        9.66      1.24 o 
   0   4   6        0.57       -0.02      1.03 o 
   1   4   6       16.12       16.15      1.66 o 
   2   4   6       23.16       26.60      2.63 o 
   3   4   6        2.38        2.83      2.51 o 
  -8   5   6        0.00       -0.66      1.56 o 
  -7   5   6        0.00        0.37      1.43 o 
  -6   5   6        8.33        7.06      1.85 o 
  -5   5   6        1.46        0.91      1.32 o 
  -4   5   6       29.80       34.46      4.38 o 
  -3   5   6       29.34       31.19      4.18 o 
  -2   5   6       58.74       62.41      5.52 o 
  -1   5   6        8.91        7.68      2.66 o 
   0   5   6        7.07        5.83      1.23 o 
   1   5   6        9.22        7.81      2.59 o 
   2   5   6        0.01       -2.35      1.84 o 
  -7   6   6        3.05        6.09      1.97 o 
  -6   6   6        3.17        2.16      1.64 o 
  -5   6   6       18.96       23.78      3.87 o 
  -4   6   6        0.59       -1.32      1.62 o 
  -3   6   6       11.01        7.26      2.63 o 
  -2   6   6       39.94       37.43      4.27 o 
  -1   6   6       45.47       43.23      4.91 o 
   0   6   6        0.19       -2.41      2.08 o 
   1   6   6        0.18       -0.15      2.07 o 
  -6   7   6       15.99       16.58      3.51 o 
  -5   7   6       15.66       18.97      3.75 o 
  -4   7   6        4.90        5.80      2.74 o 
  -3   7   6        2.60        3.96      2.47 o 
  -2   7   6       40.59       43.28      4.87 o 
  -1   7   6        4.38        4.93      2.63 o 
   0   7   6        1.54        1.57      2.61 o 
  -3 -11   7        0.98        3.11      3.23 o 
  -2 -11   7        0.05       -1.56      2.47 o 
  -1 -11   7        0.64       -1.08      2.31 o 
   0 -11   7        0.23       -0.28      2.01 o 
   2 -11   7        0.24        1.73      2.29 o 
  -4 -10   7        8.59        6.57      3.48 o 
  -3 -10   7        1.70       -0.03      2.69 o 
  -2 -10   7        7.01        8.58      3.05 o 
  -1 -10   7        8.38        7.99      2.79 o 
   0 -10   7       13.21       16.42      3.33 o 
   1 -10   7       36.04       37.21      3.53 o 
   2 -10   7       14.42       19.49      2.54 o 
   3 -10   7        2.52        2.73      2.49 o 
  -6  -9   7        2.09        3.37      3.33 o 
  -5  -9   7        6.10        9.03      3.50 o 
  -4  -9   7        5.68        9.90      3.27 o 
  -3  -9   7       21.22       25.33      4.24 o 
  -2  -9   7       12.13       18.64      3.67 o 
  -1  -9   7        1.29        1.40      2.13 o 
   0  -9   7        2.19        1.94      1.35 o 
   1  -9   7       32.94       35.52      2.72 o 
   2  -9   7        1.02       -0.96      1.24 o 
   3  -9   7        5.79        7.39      1.81 o 
   4  -9   7        0.07       -2.80      1.87 o 
  -6  -8   7        1.42        0.36      2.89 o 
  -5  -8   7        2.71        3.31      2.52 o 
  -4  -8   7        0.22       -0.07      2.05 o 
  -3  -8   7        2.75        4.01      2.27 o 
  -2  -8   7       17.72       23.21      3.33 o 
  -1  -8   7       40.20       42.90      4.07 o 
   0  -8   7       56.69       52.44      3.25 o 
   1  -8   7        2.38        2.03      1.64 o 
   2  -8   7        7.33        5.83      2.39 o 
   3  -8   7        0.69        0.72      1.43 o 
   4  -8   7       13.37       16.31      2.42 o 
  -7  -7   7        9.48       10.00      2.19 o 
  -6  -7   7        2.49        2.45      1.63 o 
  -5  -7   7        7.57        4.33      2.75 o 
  -4  -7   7       15.40       15.18      3.10 o 
  -3  -7   7        0.18       -1.68      1.47 o 
  -2  -7   7        3.07        1.22      1.58 o 
  -1  -7   7        0.61       -0.37      0.81 o 
   0  -7   7       15.50       20.29      6.32 o 
   1  -7   7        1.10       -0.73      1.57 o 
   2  -7   7        1.38        1.09      1.74 o 
   3  -7   7       69.57       76.40      6.31 o 
   4  -7   7        0.00        2.01      2.37 o 
   5  -7   7        1.35       -0.32      2.45 o 
  -8  -6   7        0.98       -0.26      1.83 o 
  -7  -6   7        2.86        1.25      1.58 o 
  -6  -6   7        0.49       -1.30      1.33 o 
  -5  -6   7        1.05       -0.23      1.20 o 
  -4  -6   7        1.68        0.90      1.25 o 
  -3  -6   7       95.90       99.86      7.18 o 
  -2  -6   7       46.62       44.75      4.04 o 
  -1  -6   7        0.20       -0.73      1.23 o 
   0  -6   7       64.85       62.31      4.94 o 
   1  -6   7        7.14        9.07      2.32 o 
   2  -6   7        1.74        0.57      1.65 o 
   3  -6   7        0.52        1.89      1.96 o 
   4  -6   7      126.88      116.77      8.47 o 
   5  -6   7        3.34        2.34      2.47 o 
  -8  -5   7       11.71        9.20      3.12 o 
  -7  -5   7      145.64      124.22      6.71 o 
  -6  -5   7        2.07        0.06      1.42 o 
  -5  -5   7        0.10       -0.93      1.17 o 
  -4  -5   7      299.57      339.83     15.00 o 
  -3  -5   7        4.85        6.50      1.59 o 
  -2  -5   7        7.26        8.16      1.87 o 
  -1  -5   7        0.70        1.42      1.35 o 
   0  -5   7       52.39       45.01      4.00 o 
   1  -5   7        0.07       -0.43      1.33 o 
   2  -5   7       11.52       10.66      2.41 o 
   3  -5   7        0.18        0.05      1.72 o 
   4  -5   7        0.14       -0.04      2.04 o 
   5  -5   7        3.64        0.62      2.03 o 
  -9  -4   7        4.93        2.06      3.05 o 
  -8  -4   7      174.03      187.41     12.09 o 
  -7  -4   7        9.23       13.72      2.35 o 
  -6  -4   7       53.77       62.22      7.47 o 
  -5  -4   7        0.76       -0.75      0.94 o 
  -4  -4   7        7.76       10.04      2.26 o 
  -3  -4   7        5.16        6.38      1.29 o 
  -2  -4   7       23.24       21.59      2.41 o 
  -1  -4   7       53.73       41.46      3.58 o 
   0  -4   7        1.16       -0.76      1.12 o 
   1  -4   7        5.63        7.06      1.86 o 
   2  -4   7        6.59        7.90      2.03 o 
   3  -4   7        0.48       -1.80      1.45 o 
   4  -4   7        0.51        1.07      1.75 o 
   5  -4   7        0.77       -0.47      2.03 o 
  -9  -3   7        3.58       -0.59      3.13 o 
  -8  -3   7       18.05       20.76      3.09 o 
  -7  -3   7      122.07      117.13      6.67 o 
  -6  -3   7       48.28       45.81      4.17 o 
  -5  -3   7        4.58        2.91      1.68 o 
  -4  -3   7       37.21       33.80      2.37 o 
  -3  -3   7        4.59        4.53      1.14 o 
  -2  -3   7       38.73       43.69      5.04 o 
  -1  -3   7        0.13       -0.34      1.02 o 
   0  -3   7       12.17       18.02      2.45 o 
   1  -3   7        7.03        7.12      1.89 o 
   2  -3   7       76.20       65.44      5.22 o 
   3  -3   7        8.44        7.67      2.40 o 
   4  -3   7        0.04       -0.96      1.86 o 
   5  -3   7        9.27       11.14      2.92 o 
  -9  -2   7        0.01       -0.29      2.77 o 
  -8  -2   7        0.05       -3.31      2.21 o 
  -7  -2   7        8.19        9.97      1.93 o 
  -6  -2   7       20.10       25.09      3.13 o 
  -5  -2   7       24.63       24.02      2.12 o 
  -4  -2   7       36.51       39.64      4.36 o 
  -3  -2   7      185.99      166.11      6.11 o 
  -2  -2   7     1086.51     1132.82     37.99 o 
  -1  -2   7       24.44       22.44      2.77 o 
   0  -2   7        3.04        0.45      1.28 o 
   1  -2   7        0.00        0.44      1.29 o 
   2  -2   7      133.62      130.25      8.91 o 
   3  -2   7       10.12       12.92      2.83 o 
   4  -2   7        4.60        5.89      2.52 o 
   5  -2   7        1.73        2.42      2.63 o 
  -9  -1   7        4.59        3.19      3.04 o 
  -8  -1   7        0.00       -1.32      2.32 o 
  -7  -1   7        3.50        4.79      2.33 o 
  -6  -1   7       72.84       75.58      4.20 o 
  -5  -1   7        8.34        8.25      1.46 o 
  -4  -1   7      178.16      199.22      7.24 o 
  -3  -1   7        6.21        5.93      0.95 o 
  -2  -1   7       36.68       35.04      1.83 o 
  -1  -1   7      155.51      145.65      7.67 o 
   0  -1   7        0.80        0.71      0.91 o 
   1  -1   7       56.37       64.12      5.08 o 
   2  -1   7       28.46       27.47      3.28 o 
   3  -1   7       11.59       11.77      2.82 o 
   4  -1   7        9.48       11.68      2.94 o 
   5  -1   7        0.16       -1.14      2.37 o 
  -9   0   7       20.02       23.68      4.70 o 
  -8   0   7        0.57        0.48      2.36 o 
  -7   0   7       16.50       18.65      3.64 o 
  -6   0   7        6.45        5.35      2.31 o 
  -5   0   7       70.90       78.24      3.29 o 
  -4   0   7        0.81        5.52      2.90 o 
  -3   0   7        0.19       -0.56      0.63 o 
  -2   0   7       29.75       25.42      1.50 o 
  -1   0   7       22.71       22.65      1.83 o 
   0   0   7        3.71        3.80      1.48 o 
   1   0   7        3.11        2.79      1.32 o 
   2   0   7       15.66       14.34      2.88 o 
   3   0   7       26.07       34.40      4.00 o 
   4   0   7       36.15       39.20      3.21 o 
  -9   1   7       30.67       31.82      5.35 o 
  -8   1   7       15.66       20.96      4.03 o 
  -7   1   7        0.53       -1.14      2.13 o 
  -6   1   7       31.47       26.94      4.05 o 
  -5   1   7       57.27       61.88      3.59 o 
  -4   1   7       11.07       12.32      1.32 o 
  -3   1   7        5.90        8.07      1.05 o 
  -2   1   7       32.39       27.96      1.57 o 
  -1   1   7       74.06       72.92      3.88 o 
   0   1   7        0.03       -0.17      0.94 o 
   1   1   7        0.09       -0.63      1.02 o 
   2   1   7        2.91        0.62      1.69 o 
   3   1   7       73.03       78.99      6.87 o 
   4   1   7        0.06        0.74      1.79 o 
  -9   2   7        0.00       -0.61      2.55 o 
  -8   2   7        0.26       -0.91      2.20 o 
  -7   2   7        4.38        0.71      2.31 o 
  -6   2   7        3.89        4.77      1.46 o 
  -5   2   7        8.01       10.19      1.66 o 
  -4   2   7       15.64       16.04      4.52 o 
  -3   2   7       25.99       23.88      1.52 o 
  -2   2   7       46.12       53.73      5.52 o 
  -1   2   7       41.86       35.69      2.47 o 
   0   2   7       23.26       26.35      2.35 o 
   1   2   7       18.60       19.03      1.91 o 
   2   2   7        4.16        7.67      1.62 o 
   3   2   7        3.68        2.77      1.80 o 
   4   2   7        1.54       -0.26      2.63 o 
  -9   3   7        0.53        2.14      2.96 o 
  -8   3   7       76.98       82.32      7.60 o 
  -7   3   7       91.04      112.98      9.26 o 
  -6   3   7       54.78       58.50      3.77 o 
  -5   3   7       30.02       31.20      2.55 o 
  -4   3   7      142.74      135.33      8.10 o 
  -3   3   7       50.98       54.19      4.86 o 
  -2   3   7       13.71       11.50      1.61 o 
  -1   3   7        3.34        3.93      1.56 o 
   0   3   7       14.74       16.97      1.73 o 
   1   3   7        6.22        6.52      1.45 o 
   2   3   7        0.08       -1.64      1.09 o 
   3   3   7        0.05       -0.92      1.27 o 
  -8   4   7       41.60       39.72      5.15 o 
  -7   4   7       12.21       14.12      2.39 o 
  -6   4   7       36.24       40.26      3.10 o 
  -5   4   7        8.91        8.95      1.87 o 
  -4   4   7        2.69        2.57      1.92 o 
  -3   4   7       10.68       15.07      3.06 o 
  -2   4   7       12.36       14.11      3.01 o 
  -1   4   7       22.49       25.17      2.48 o 
   0   4   7        6.95        6.40      1.53 o 
   1   4   7        1.28        0.04      1.17 o 
   2   4   7        0.71        0.00      1.18 o 
  -8   5   7        0.28       -0.59      2.53 o 
  -7   5   7        1.17        3.52      1.83 o 
  -6   5   7        0.72        3.08      1.66 o 
  -5   5   7       45.13       42.71      4.38 o 
  -4   5   7        7.12       13.17      3.18 o 
  -3   5   7        5.35        4.18      2.47 o 
  -2   5   7       35.41       34.76      4.18 o 
  -1   5   7        3.73       -0.29      2.10 o 
   0   5   7        1.65        1.46      1.36 o 
   1   5   7        1.18       -0.09      1.15 o 
  -7   6   7        0.70        0.40      1.70 o 
  -6   6   7       10.56       14.11      3.56 o 
  -5   6   7        0.80       -0.05      1.97 o 
  -4   6   7        0.46       -1.88      1.97 o 
  -3   6   7       27.07       31.51      4.82 o 
  -2   6   7       95.07      112.48      9.06 o 
  -1   6   7        1.72       -0.99      2.10 o 
   0   6   7        0.13       -3.33      2.22 o 
  -4   7   7        0.80       -1.06      2.02 o 
  -3   7   7       23.21       27.59      4.62 o 
  -2 -11   8        2.17        3.84      2.98 o 
  -1 -11   8        3.25       -0.24      2.45 o 
   0 -11   8        2.18        5.32      2.45 o 
  -4 -10   8        1.90        1.29      3.09 o 
  -3 -10   8       30.02       40.56      5.61 o 
  -2 -10   8       19.36       30.30      4.42 o 
  -1 -10   8       76.45       81.87      6.79 o 
   0 -10   8        0.76        0.54      2.12 o 
   1 -10   8        0.43        0.45      1.57 o 
   2 -10   8       11.75       16.31      2.39 o 
  -5  -9   8       17.60       13.95      4.09 o 
  -4  -9   8        0.00       -1.42      2.38 o 
  -3  -9   8       14.88       16.92      3.63 o 
  -2  -9   8      260.24      265.35     16.92 o 
  -1  -9   8       20.39       23.82      3.86 o 
   0  -9   8        6.11        8.05      2.41 o 
   1  -9   8        1.04        0.48      1.33 o 
   2  -9   8        9.73        7.91      1.88 o 
   3  -9   8        0.11       -0.35      1.46 o 
  -6  -8   8       18.02       25.15      4.62 o 
  -5  -8   8        1.41       -2.31      2.47 o 
  -4  -8   8        2.77        3.12      2.25 o 
  -3  -8   8        0.06       -0.65      1.65 o 
  -2  -8   8        4.42        3.97      2.20 o 
  -1  -8   8        0.00       -1.53      1.48 o 
   0  -8   8        6.93        7.84      2.18 o 
   1  -8   8        2.23        1.00      1.20 o 
   2  -8   8        0.02       -1.75      1.16 o 
   3  -8   8        0.55       -0.20      1.48 o 
   4  -8   8        0.61       -0.08      1.67 o 
  -7  -7   8        0.33       -1.15      1.81 o 
  -6  -7   8        6.42        4.69      1.91 o 
  -5  -7   8        2.68        3.56      2.33 o 
  -4  -7   8        5.46        4.16      2.30 o 
  -3  -7   8        4.75        4.30      1.98 o 
  -2  -7   8        0.52        0.89      1.64 o 
  -1  -7   8        0.38       -2.06      1.46 o 
   0  -7   8       27.27       30.82      3.29 o 
   1  -7   8        0.65       -0.87      1.74 o 
   2  -7   8        9.48        6.03      2.42 o 
   3  -7   8       57.34       65.95      5.93 o 
   4  -7   8       34.83       43.24      4.69 o 
  -8  -6   8        9.94        5.09      2.17 o 
  -7  -6   8        0.11       -2.35      1.57 o 
  -6  -6   8       10.19       12.81      2.77 o 
  -5  -6   8        0.14       -1.78      1.19 o 
  -4  -6   8       10.42        8.95      1.72 o 
  -3  -6   8       21.49       22.03      3.38 o 
  -2  -6   8        9.46        8.67      2.31 o 
  -1  -6   8       38.54       28.36      3.07 o 
   0  -6   8       94.55       88.04      6.52 o 
   1  -6   8        0.16       -2.38      1.59 o 
   2  -6   8       17.14       21.13      3.36 o 
   3  -6   8       34.94       39.86      4.29 o 
   4  -6   8       17.78       22.02      3.74 o 
  -8  -5   8        1.11        1.06      1.94 o 
  -7  -5   8       35.59       37.04      3.38 o 
  -6  -5   8        3.67        2.51      1.89 o 
  -5  -5   8       37.75       34.01      2.65 o 
  -4  -5   8       22.01       27.73      2.47 o 
  -3  -5   8       23.71       23.41      3.12 o 
  -2  -5   8       25.36       23.72      2.78 o 
  -1  -5   8       66.19       78.81      5.88 o 
   0  -5   8        0.03       -2.09      1.40 o 
   1  -5   8        5.04        5.02      2.23 o 
   2  -5   8       15.48       16.70      2.92 o 
   3  -5   8       11.57        6.86      2.39 o 
   4  -5   8        0.85       -1.75      1.84 o 
  -9  -4   8        3.85        0.02      2.82 o 
  -8  -4   8        5.11        5.93      2.19 o 
  -7  -4   8       21.15       24.58      3.10 o 
  -6  -4   8        0.54       -1.01      1.04 o 
  -5  -4   8        3.03        2.51      1.22 o 
  -4  -4   8        0.82       -0.51      0.90 o 
  -3  -4   8       92.92      104.60      6.72 o 
  -2  -4   8        5.18        6.42      2.01 o 
  -1  -4   8        4.66        2.83      1.70 o 
   0  -4   8        0.44       -0.36      1.39 o 
   1  -4   8       12.14       10.82      2.51 o 
   2  -4   8        7.56        4.17      2.20 o 
   3  -4   8        1.76       -0.07      1.86 o 
   4  -4   8        1.95        2.09      2.36 o 
  -9  -3   8        4.04        4.39      3.16 o 
  -8  -3   8        4.19        5.49      3.32 o 
  -7  -3   8        2.63        2.02      2.07 o 
  -6  -3   8        7.47        7.75      1.93 o 
  -5  -3   8        4.31        1.89      1.27 o 
  -4  -3   8        7.65        3.90      1.61 o 
  -3  -3   8        0.29        0.25      0.92 o 
  -2  -3   8       62.63       57.97      4.64 o 
  -1  -3   8       13.74       12.35      2.52 o 
   0  -3   8       40.38       31.77      3.34 o 
   1  -3   8       97.96       93.72      6.93 o 
   2  -3   8        2.35        3.70      1.90 o 
   3  -3   8        2.73        3.18      2.27 o 
   4  -3   8        0.62       -0.71      2.29 o 
  -9  -2   8        2.85        2.32      3.06 o 
  -8  -2   8        0.01       -0.65      2.44 o 
  -7  -2   8        4.02        4.10      2.47 o 
  -6  -2   8        8.80        9.27      1.77 o 
  -5  -2   8       28.80       28.24      2.89 o 
  -4  -2   8        5.55       14.03      6.05 o 
  -3  -2   8      116.20      127.99      4.95 o 
  -2  -2   8      199.37      193.92      7.18 o 
  -1  -2   8        0.48        1.52      1.46 o 
   0  -2   8       48.82       43.05      3.90 o 
   1  -2   8        0.71        2.20      2.01 o 
   2  -2   8       77.50       72.35      6.05 o 
   3  -2   8        0.03       -1.34      1.93 o 
   4  -2   8        5.64       12.30      3.41 o 
  -9  -1   8       16.82       19.70      4.66 o 
  -8  -1   8        2.48       -2.61      2.29 o 
  -7  -1   8        5.91        5.17      2.56 o 
  -6  -1   8      101.00      117.19      9.14 o 
  -5  -1   8       17.75       21.21      2.19 o 
  -4  -1   8       70.10       71.14      3.96 o 
  -3  -1   8        0.12        0.17      0.79 o 
  -2  -1   8      261.96      253.74      9.11 o 
  -1  -1   8       14.30       17.02      2.45 o 
   0  -1   8      122.64      117.56      5.87 o 
   1  -1   8        4.40        3.02      2.08 o 
   2  -1   8        4.20        5.70      2.52 o 
   3  -1   8       11.87        9.41      3.31 o 
   4  -1   8        3.28        2.52      2.84 o 
  -9   0   8        6.55        8.09      3.55 o 
  -8   0   8        0.10       -2.97      1.98 o 
  -7   0   8        1.39       -1.43      1.96 o 
  -6   0   8       17.20       19.57      3.76 o 
  -5   0   8       24.66       26.90      3.77 o 
  -4   0   8       63.59       67.96      3.04 o 
  -3   0   8        0.05       -0.40      0.72 o 
  -2   0   8        0.98        1.00      0.74 o 
  -1   0   8        0.05       -0.35      0.92 o 
   0   0   8        1.10       -1.49      1.10 o 
   1   0   8       10.06        7.52      1.73 o 
   2   0   8        0.98       -1.04      2.00 o 
   3   0   8        3.41        2.91      2.49 o 
   4   0   8        0.29        2.46      2.82 o 
  -9   1   8        4.57        4.99      3.19 o 
  -8   1   8        0.12       -0.34      2.19 o 
  -7   1   8        0.65       -0.20      2.24 o 
  -6   1   8        8.29        7.09      2.55 o 
  -5   1   8        6.44        4.75      1.46 o 
  -4   1   8        0.36       -0.02      1.13 o 
  -3   1   8        0.61       -0.47      0.78 o 
  -2   1   8        3.02        0.50      1.06 o 
  -1   1   8        4.86        2.73      1.21 o 
   0   1   8        7.98        7.00      1.78 o 
   1   1   8        4.19        2.93      1.48 o 
   2   1   8        3.14        4.40      2.60 o 
   3   1   8        8.65       15.74      3.52 o 
  -9   2   8        0.01       -0.76      2.69 o 
  -8   2   8       14.12       12.29      3.83 o 
  -7   2   8       17.04       16.07      3.84 o 
  -6   2   8        7.53        5.95      1.74 o 
  -5   2   8       23.56       26.83      4.25 o 
  -4   2   8      119.03      138.03      8.49 o 
  -3   2   8        0.86       -2.01      1.34 o 
  -2   2   8        6.06        3.18      1.19 o 
  -1   2   8       57.90       66.70      5.93 o 
   0   2   8       13.36       14.29      2.16 o 
   1   2   8        3.46        4.14      1.66 o 
   2   2   8        0.00       -1.62      1.51 o 
  -8   3   8      116.66      129.70     10.57 o 
  -7   3   8        0.29        4.74      3.06 o 
  -6   3   8        8.66        8.91      2.03 o 
  -5   3   8        3.76        4.81      2.38 o 
  -4   3   8        3.37        6.89      2.34 o 
  -3   3   8        2.57        1.58      1.95 o 
  -2   3   8        1.00       -0.45      1.77 o 
  -1   3   8        0.26       -1.35      1.19 o 
   0   3   8        1.02       -1.37      1.24 o 
   1   3   8        3.02        1.91      1.86 o 
   2   3   8        3.42        3.08      1.51 o 
  -8   4   8        3.50        2.97      2.86 o 
  -7   4   8       80.76       79.36      4.98 o 
  -6   4   8        6.44        5.68      1.94 o 
  -5   4   8        1.05        0.39      1.88 o 
  -4   4   8       17.53       17.32      3.46 o 
  -3   4   8        0.02       -1.74      1.80 o 
  -2   4   8        6.55        8.91      2.77 o 
  -1   4   8        0.65       -2.82      1.88 o 
   0   4   8        3.02        0.29      1.74 o 
   1   4   8        0.24       -0.87      1.22 o 
  -7   5   8        3.52        5.60      2.56 o 
  -6   5   8        7.72        9.18      3.05 o 
  -5   5   8        9.25       13.35      3.16 o 
  -4   5   8        0.03       -1.24      1.95 o 
  -3   5   8       31.39       39.79      4.73 o 
  -2   5   8       10.64       11.51      3.33 o 
  -1   5   8        0.19       -3.00      2.00 o 
   0   5   8        2.58       -0.97      2.76 o 
  -5   6   8        1.22       -2.37      2.38 o 
  -4   6   8        0.34       -0.07      2.32 o 
  -3   6   8        8.00        5.88      3.22 o 
  -4 -10   9       12.26       12.47      3.85 o 
  -3 -10   9       29.98       35.44      5.43 o 
  -2 -10   9       17.74       23.24      3.94 o 
  -1 -10   9        5.77        7.23      2.82 o 
   0 -10   9        0.65       -2.12      2.14 o 
   1 -10   9        8.34        9.31      2.84 o 
  -5  -9   9        0.46       -3.55      2.62 o 
  -4  -9   9        6.92       11.62      3.42 o 
  -3  -9   9        5.71        3.66      2.66 o 
  -2  -9   9       13.72       17.92      3.52 o 
  -1  -9   9       15.08       16.35      3.27 o 
   0  -9   9        0.38        0.08      1.93 o 
   1  -9   9        0.00       -1.40      1.39 o 
   2  -9   9        0.72       -0.73      1.41 o 
  -6  -8   9        2.58        0.24      2.84 o 
  -5  -8   9        0.53        0.15      2.58 o 
  -4  -8   9        0.09       -0.44      1.92 o 
  -3  -8   9        9.04        8.15      2.76 o 
  -2  -8   9        0.07       -0.87      1.79 o 
  -1  -8   9        4.86        7.43      2.31 o 
   0  -8   9        0.31       -0.16      1.25 o 
   1  -8   9        5.10        7.16      2.45 o 
   2  -8   9        0.00       -2.91      1.94 o 
   3  -8   9       21.18       38.08      4.91 o 
  -7  -7   9        0.06       -0.50      1.89 o 
  -6  -7   9        0.02       -2.25      1.50 o 
  -5  -7   9        8.94       10.32      3.28 o 
  -4  -7   9        4.04       -0.72      2.00 o 
  -3  -7   9        0.94        0.98      1.80 o 
  -2  -7   9        0.51        0.09      1.46 o 
  -1  -7   9       42.36       45.75      4.28 o 
   0  -7   9        0.82        0.24      1.64 o 
   1  -7   9        6.32        5.96      2.44 o 
   2  -7   9       17.48       18.55      3.74 o 
   3  -7   9       91.66       79.32      6.88 o 
  -7  -6   9        2.55       -0.52      1.80 o 
  -6  -6   9       10.24       10.08      2.32 o 
  -5  -6   9       45.12       39.01      3.07 o 
  -4  -6   9        4.91        2.40      2.04 o 
  -3  -6   9       22.18       19.33      3.10 o 
  -2  -6   9        3.09       -0.36      1.67 o 
  -1  -6   9       14.33       13.63      2.63 o 
   0  -6   9       18.02       22.05      3.32 o 
   1  -6   9        1.35        2.33      1.95 o 
   2  -6   9        9.92        7.99      2.57 o 
   3  -6   9        1.98       -1.06      2.40 o 
  -8  -5   9       36.77       43.76      3.91 o 
  -7  -5   9       44.78       44.95      3.60 o 
  -6  -5   9        0.67        0.79      1.47 o 
  -5  -5   9        8.77        8.79      2.45 o 
  -4  -5   9      135.40      154.70      7.63 o 
  -3  -5   9        8.82        4.50      2.10 o 
  -2  -5   9        1.33        1.24      1.70 o 
  -1  -5   9        7.43        4.19      2.18 o 
   0  -5   9        5.01        2.63      2.17 o 
   1  -5   9        1.63       -0.49      1.65 o 
   2  -5   9        2.61       -0.07      1.81 o 
   3  -5   9        0.80       -1.75      1.93 o 
  -8  -4   9       91.62       98.98      5.94 o 
  -7  -4   9       20.08       25.17      4.48 o 
  -6  -4   9        4.33        3.62      1.58 o 
  -5  -4   9        0.19       -1.72      1.14 o 
  -4  -4   9        2.52        1.25      1.15 o 
  -3  -4   9        2.20       -0.06      1.61 o 
  -2  -4   9        3.03        3.54      1.93 o 
  -1  -4   9       27.92       32.82      4.04 o 
   0  -4   9        2.95        0.36      1.95 o 
   1  -4   9        4.75        1.93      1.93 o 
   2  -4   9        0.05        0.79      2.18 o 
   3  -4   9        0.22       -0.08      2.33 o 
  -8  -3   9        1.00       -1.54      2.51 o 
  -7  -3   9        0.05       -2.02      1.34 o 
  -6  -3   9       13.43       11.72      2.02 o 
  -5  -3   9       18.45       21.07      2.36 o 
  -4  -3   9        5.23        4.38      1.50 o 
  -3  -3   9       15.78       18.49      2.25 o 
  -2  -3   9       39.24       32.00      4.02 o 
  -1  -3   9        0.69        1.04      1.91 o 
   0  -3   9       17.86       14.58      2.79 o 
   1  -3   9       26.04       27.99      4.04 o 
   2  -3   9        8.58        5.19      2.72 o 
   3  -3   9        0.02       -1.89      2.11 o 
  -9  -2   9        1.42        1.41      3.11 o 
  -8  -2   9        0.75       -1.78      2.32 o 
  -7  -2   9        3.38        0.70      2.57 o 
  -6  -2   9       10.46        7.85      2.37 o 
  -5  -2   9        3.72        3.49      1.38 o 
  -4  -2   9        0.35       -1.73      1.15 o 
  -3  -2   9      306.26      307.57     10.97 o 
  -2  -2   9      558.76      567.25     23.64 o 
  -1  -2   9       19.66       22.67      3.26 o 
   0  -2   9       12.06       13.42      3.06 o 
   1  -2   9        0.71        0.82      2.17 o 
   2  -2   9        5.51        0.79      2.34 o 
   3  -2   9        0.01       -2.72      2.43 o 
  -9  -1   9        1.60        1.12      3.05 o 
  -8  -1   9        5.74        5.68      3.16 o 
  -7  -1   9        3.79        3.16      2.70 o 
  -6  -1   9       64.93       66.29      6.27 o 
  -5  -1   9        0.02       -0.45      1.12 o 
  -4  -1   9       11.50       11.61      1.49 o 
  -3  -1   9       70.89       65.23      3.02 o 
  -2  -1   9        2.08        3.59      1.03 o 
  -1  -1   9        4.31        5.46      1.56 o 
   0  -1   9       15.31       14.37      3.03 o 
   1  -1   9       15.56       13.24      2.97 o 
   2  -1   9        0.13       -3.04      2.17 o 
   3  -1   9        4.06       10.04      3.46 o 
  -9   0   9        3.45        1.74      2.99 o 
  -8   0   9        1.91       -3.21      2.47 o 
  -7   0   9        7.65        4.04      2.84 o 
  -6   0   9        1.91        1.85      2.28 o 
  -5   0   9        4.27        4.98      2.41 o 
  -4   0   9       14.29       17.83      2.51 o 
  -3   0   9        1.03       -0.02      0.90 o 
  -2   0   9        0.07       -1.24      0.96 o 
  -1   0   9       13.33       12.96      1.90 o 
   0   0   9        6.36        4.08      1.71 o 
   1   0   9        2.56        2.76      2.25 o 
   2   0   9        6.19       15.79      3.94 o 
  -8   1   9        5.37        4.56      3.15 o 
  -7   1   9        2.40       -2.90      2.55 o 
  -6   1   9        4.32        1.33      2.54 o 
  -5   1   9        1.25       -0.76      1.27 o 
  -4   1   9       12.36       10.68      1.87 o 
  -3   1   9       10.89       10.71      3.12 o 
  -2   1   9        0.10       -0.72      1.10 o 
  -1   1   9       29.76       31.80      2.69 o 
   0   1   9        2.87        1.04      1.55 o 
   1   1   9        0.42        0.79      1.63 o 
   2   1   9       15.66       18.20      4.07 o 
  -8   2   9        0.17       -1.10      2.70 o 
  -7   2   9       28.70       28.36      4.98 o 
  -6   2   9        2.65        0.73      2.62 o 
  -5   2   9       21.33       27.60      2.91 o 
  -4   2   9        3.47        2.82      2.19 o 
  -3   2   9       10.13       13.48      2.90 o 
  -2   2   9        0.19       -0.32      2.00 o 
  -1   2   9       17.16       17.43      2.94 o 
   0   2   9        0.09       -0.07      1.50 o 
   1   2   9        1.26       -0.42      1.69 o 
  -7   3   9        7.89       10.47      3.68 o 
  -6   3   9       17.07       16.00      2.59 o 
  -5   3   9        0.01       -0.51      1.95 o 
  -4   3   9       12.59       12.68      3.16 o 
  -3   3   9        1.31        4.10      2.49 o 
  -2   3   9       15.70       19.04      3.65 o 
  -1   3   9        1.58        2.30      2.31 o 
   0   3   9        0.06       -1.31      2.17 o 
  -7   4   9        1.51        2.63      3.03 o 
  -6   4   9        8.40        9.12      3.15 o 
  -5   4   9        0.16        0.21      2.09 o 
  -4   4   9        2.82        3.52      2.40 o 
  -3   4   9        2.92        2.43      2.53 o 
  -2   4   9        7.41        8.57      3.29 o 
  -1   4   9        1.41       -3.17      2.11 o 
  -5   5   9        0.41        3.92      2.60 o 
  -4   5   9        0.53        2.27      2.74 o 
  -3   5   9        0.00       -0.16      2.46 o 
  -3 -10  10       45.55       51.56      5.56 o 
  -2 -10  10        0.59        3.94      2.77 o 
  -1 -10  10        3.03        2.31      2.70 o 
  -5  -9  10        1.56       -1.62      2.50 o 
  -4  -9  10        0.78        1.58      2.40 o 
  -3  -9  10        5.03        7.48      2.93 o 
  -2  -9  10       27.15       34.38      4.67 o 
  -1  -9  10        0.77       -2.47      1.65 o 
   0  -9  10        4.08        3.75      2.39 o 
   1  -9  10        0.53       -0.31      1.44 o 
  -6  -8  10        1.68        1.33      3.11 o 
  -5  -8  10        0.15        1.28      2.52 o 
  -4  -8  10        0.06       -1.22      2.17 o 
  -3  -8  10        0.52       -0.11      2.10 o 
  -2  -8  10        0.36       -0.76      1.93 o 
  -1  -8  10        0.15        0.94      1.85 o 
   0  -8  10        0.49        1.70      1.89 o 
   1  -8  10        5.63        2.99      2.40 o 
   2  -8  10       19.78       26.85      4.37 o 
  -7  -7  10        0.38       -0.28      1.95 o 
  -6  -7  10        0.29       -2.35      1.57 o 
  -5  -7  10        3.15        3.83      2.45 o 
  -4  -7  10        6.52        8.10      2.57 o 
  -3  -7  10        1.15        0.92      2.11 o 
  -2  -7  10        0.42       -0.57      1.61 o 
  -1  -7  10        0.04       -0.13      1.54 o 
   0  -7  10        0.08        0.37      1.70 o 
   1  -7  10        0.09       -0.68      1.99 o 
   2  -7  10        1.69        0.14      2.52 o 
  -7  -6  10        2.31        1.17      2.04 o 
  -6  -6  10        5.34        3.99      1.96 o 
  -5  -6  10       12.62       13.48      2.21 o 
  -4  -6  10       22.98       21.68      3.67 o 
  -3  -6  10        6.99        9.82      2.67 o 
  -2  -6  10        3.61        5.91      2.32 o 
  -1  -6  10       31.52       28.15      3.92 o 
   0  -6  10        9.24        5.08      2.57 o 
   1  -6  10        2.15        2.43      2.42 o 
   2  -6  10        0.03        1.64      2.33 o 
  -8  -5  10       21.43       29.91      3.92 o 
  -7  -5  10        0.00       -0.39      1.56 o 
  -6  -5  10        0.50       -0.10      1.47 o 
  -5  -5  10        6.38        2.33      1.49 o 
  -4  -5  10       16.00       16.81      2.24 o 
  -3  -5  10        5.11        2.70      1.90 o 
  -2  -5  10        0.16       -0.61      1.58 o 
  -1  -5  10        1.12       -2.35      1.57 o 
   0  -5  10        0.00       -2.22      1.80 o 
   1  -5  10        0.67       -0.58      1.97 o 
   2  -5  10        0.11       -0.62      2.09 o 
  -8  -4  10        1.15        2.52      2.61 o 
  -7  -4  10        2.43        0.28      1.65 o 
  -6  -4  10        0.50       -0.37      1.43 o 
  -5  -4  10        3.41        3.94      1.61 o 
  -4  -4  10        1.02       -0.63      2.23 o 
  -3  -4  10        1.43       -0.71      1.67 o 
  -2  -4  10       19.95       24.48      3.54 o 
  -1  -4  10        7.46        4.46      2.59 o 
   0  -4  10        2.13        0.63      2.23 o 
   1  -4  10        5.86        6.38      2.83 o 
   2  -4  10        0.63        2.34      2.47 o 
  -8  -3  10        7.91        7.95      3.32 o 
  -7  -3  10        5.15        5.10      2.96 o 
  -6  -3  10        9.27       10.83      2.03 o 
  -5  -3  10       23.66       28.45      2.82 o 
  -4  -3  10       33.68       30.09      2.64 o 
  -3  -3  10      261.02      267.26     12.11 o 
  -2  -3  10        1.33       -1.55      2.06 o 
  -1  -3  10       32.98       32.93      3.88 o 
   0  -3  10       11.45       12.97      3.24 o 
   1  -3  10       46.15       46.12      4.76 o 
   2  -3  10        3.99        1.81      2.73 o 
  -8  -2  10        0.22       -2.80      2.54 o 
  -7  -2  10       42.70       41.70      5.05 o 
  -6  -2  10        0.07       -1.84      1.98 o 
  -5  -2  10        8.96        8.92      1.78 o 
  -4  -2  10        4.05        3.54      1.38 o 
  -3  -2  10       60.50       58.24      2.95 o 
  -2  -2  10       39.07       38.44      4.13 o 
  -1  -2  10        3.95        3.07      2.32 o 
   0  -2  10       14.87        8.68      2.79 o 
   1  -2  10        1.43       -0.80      2.42 o 
   2  -2  10        0.00       -3.67      2.44 o 
  -8  -1  10        0.03       -1.08      2.89 o 
  -7  -1  10        0.62       -2.04      2.37 o 
  -6  -1  10       35.40       36.35      5.03 o 
  -5  -1  10        4.02        2.45      2.20 o 
  -4  -1  10        1.57       -0.19      1.21 o 
  -3  -1  10        0.44       -0.36      1.04 o 
  -2  -1  10        3.02        2.34      1.73 o 
  -1  -1  10        0.11       -0.89      1.37 o 
   0  -1  10        0.79       -2.06      2.16 o 
   1  -1  10        1.44        3.15      2.55 o 
   2  -1  10        1.17        0.41      2.68 o 
  -8   0  10        0.40       -3.84      2.56 o 
  -7   0  10        1.72       -2.44      2.67 o 
  -6   0  10        2.20        0.24      2.44 o 
  -5   0  10        1.57       -0.72      2.05 o 
  -4   0  10        2.77        0.69      1.26 o 
  -3   0  10        0.09       -0.50      1.29 o 
  -2   0  10        9.14        7.37      2.83 o 
  -1   0  10        6.85        6.84      1.82 o 
   0   0  10        1.18       -0.96      1.43 o 
   1   0  10        0.38        0.65      2.76 o 
  -8   1  10        2.45       -0.22      3.29 o 
  -7   1  10        6.04        6.30      3.53 o 
  -6   1  10        0.02       -2.08      2.32 o 
  -5   1  10       11.10       13.74      2.26 o 
  -4   1  10        2.23       -0.20      2.03 o 
  -3   1  10        2.73        5.15      2.42 o 
  -2   1  10        8.21       11.17      1.94 o 
  -1   1  10        0.00        0.48      1.56 o 
   0   1  10       14.72       15.75      2.52 o 
   1   1  10        0.64        0.71      2.90 o 
  -7   2  10        0.13       -3.49      2.76 o 
  -6   2  10        0.22        0.14      2.25 o 
  -5   2  10       25.19       36.93      4.81 o 
  -4   2  10       45.15       52.38      5.06 o 
  -3   2  10        6.40        6.77      2.67 o 
  -2   2  10        0.88       -0.20      2.26 o 
  -1   2  10        9.78        5.06      1.90 o 
   0   2  10        0.84       -0.41      1.74 o 
  -6   3  10        0.51       -0.11      2.28 o 
  -5   3  10        3.89        5.04      2.78 o 
  -4   3  10        0.46       -0.74      2.06 o 
  -3   3  10        2.10        2.83      2.39 o 
  -2   3  10        2.37        0.16      2.47 o 
  -3  -9  11       11.20       11.49      3.26 o 
  -2  -9  11        3.03        0.92      2.37 o 
  -1  -9  11        0.35        0.45      2.14 o 
  -5  -8  11        0.29       -0.06      2.80 o 
  -4  -8  11        0.42       -2.82      1.88 o 
  -3  -8  11        1.63       -0.13      1.99 o 
  -2  -8  11        1.63        0.45      1.96 o 
  -1  -8  11        2.09        0.91      2.09 o 
   0  -8  11        3.46        5.49      2.76 o 
  -6  -7  11        0.17        0.36      2.83 o 
  -5  -7  11        0.02        1.02      2.53 o 
  -4  -7  11        1.11        0.95      2.05 o 
  -3  -7  11        0.66        0.91      2.19 o 
  -2  -7  11        8.54        5.81      2.70 o 
  -1  -7  11       35.62       30.95      3.76 o 
   0  -7  11        0.78       -1.59      2.11 o 
   1  -7  11        2.80        4.71      2.86 o 
  -6  -6  11        8.65        5.63      2.16 o 
  -5  -6  11       28.12       29.80      4.60 o 
  -4  -6  11        0.25        0.94      2.29 o 
  -3  -6  11        2.82        4.02      2.34 o 
  -2  -6  11        6.26        5.50      2.56 o 
  -1  -6  11        3.04       -0.30      1.94 o 
   0  -6  11        1.62        0.19      2.22 o 
   1  -6  11        0.76       -1.00      2.63 o 
  -7  -5  11        2.37        0.75      1.90 o 
  -6  -5  11        0.00       -2.10      1.40 o 
  -5  -5  11        0.11       -2.32      1.55 o 
  -4  -5  11        3.11        0.55      2.00 o 
  -3  -5  11        2.72        2.74      2.14 o 
  -2  -5  11        4.64        2.90      2.24 o 
  -1  -5  11        0.05       -2.54      1.86 o 
   0  -5  11        4.54        3.69      2.60 o 
   1  -5  11        0.01       -0.52      2.61 o 
  -7  -4  11        0.01       -2.61      2.12 o 
  -6  -4  11        0.40       -1.48      1.56 o 
  -5  -4  11        2.86        2.49      2.32 o 
  -4  -4  11        2.39        3.31      1.58 o 
  -3  -4  11        0.81        0.27      2.05 o 
  -2  -4  11        1.04       -0.25      2.02 o 
  -1  -4  11        8.55        5.84      3.03 o 
   0  -4  11       13.49       12.50      3.32 o 
   1  -4  11        8.11       11.21      3.39 o 
  -7  -3  11        0.00       -0.55      2.26 o 
  -6  -3  11        3.40        0.71      1.51 o 
  -5  -3  11        0.68        0.57      1.45 o 
  -4  -3  11        5.60        5.66      1.77 o 
  -3  -3  11       10.54       11.49      3.00 o 
  -2  -3  11        0.70       -0.31      2.21 o 
  -1  -3  11        3.95        6.66      2.74 o 
   0  -3  11        1.53       -1.85      2.43 o 
   1  -3  11        0.31       -3.91      2.61 o 
  -7  -2  11       13.85       13.08      3.92 o 
  -6  -2  11        6.09        3.39      2.42 o 
  -5  -2  11        0.11        2.36      1.56 o 
  -4  -2  11       17.31       16.94      2.25 o 
  -3  -2  11       53.82       52.95      4.99 o 
  -2  -2  11       48.92       41.74      4.51 o 
  -1  -2  11        7.17        6.55      3.00 o 
   0  -2  11        0.44       -1.13      2.49 o 
   1  -2  11        1.44       -2.69      2.65 o 
  -7  -1  11        6.74        3.00      2.90 o 
  -6  -1  11        1.26       -1.72      2.28 o 
  -5  -1  11        0.04        0.36      2.20 o 
  -4  -1  11        0.01       -1.05      1.37 o 
  -3  -1  11        9.66        4.88      1.83 o 
  -2  -1  11        0.06       -2.19      1.46 o 
  -1  -1  11        0.08       -2.99      1.99 o 
   0  -1  11        0.01        1.31      2.53 o 
  -7   0  11        2.46       -2.74      2.99 o 
  -6   0  11        0.26       -2.01      2.50 o 
  -5   0  11        1.11        1.07      2.12 o 
  -4   0  11        0.91       -1.47      2.05 o 
  -3   0  11        0.29       -2.77      1.92 o 
  -2   0  11        0.49        0.01      1.54 o 
  -1   0  11        1.52       -0.02      1.85 o 
   0   0  11        0.00       -2.78      2.43 o 
  -6   1  11        3.66        5.60      3.19 o 
  -4   1  11        0.25       -2.25      2.22 o 
  -3   1  11        2.63        3.28      2.52 o 
  -2   1  11        1.56       -0.02      2.07 o 
  -1   1  11        8.85        9.80      2.34 o 
  -5   2  11        6.32        8.15      3.17 o 
  -4   2  11        0.19       -0.55      2.37 o 
  -3   2  11        2.53       -1.71      2.07 o 
  -5  -7  12        0.03        0.97      2.71 o 
  -4  -7  12        1.87        0.99      2.44 o 
  -3  -7  12        0.48        3.91      2.25 o 
  -2  -7  12        1.69        1.37      2.29 o 
  -1  -7  12        0.04        2.72      2.54 o 
  -5  -6  12        5.17        2.68      2.93 o 
  -4  -6  12       10.01        8.46      2.80 o 
  -3  -6  12        0.79        0.47      2.26 o 
  -2  -6  12        1.13       -1.14      2.11 o 
  -1  -6  12        0.13        0.40      2.51 o 
  -6  -5  12        0.70       -1.01      2.17 o 
  -5  -5  12       27.01       32.22      4.01 o 
  -4  -5  12        4.08        4.81      2.70 o 
  -3  -5  12        1.28        0.86      2.30 o 
  -2  -5  12        6.34        7.34      2.66 o 
  -1  -5  12        0.04        0.28      2.32 o 
  -6  -4  12        0.02       -2.12      3.16 o 
  -5  -4  12        2.67        0.83      1.74 o 
  -4  -4  12       23.67       22.27      3.95 o 
  -3  -4  12        0.06       -0.06      1.97 o 
  -2  -4  12        2.84        2.63      2.63 o 
  -1  -4  12        0.04       -3.59      2.39 o 
  -6  -3  12        0.24       -2.19      2.26 o 
  -5  -3  12        0.05       -0.05      1.86 o 
  -4  -3  12       38.52       40.07      4.21 o 
  -3  -3  12      149.69      144.31     10.20 o 
  -2  -3  12        5.52        1.47      2.72 o 
  -1  -3  12        0.73       -1.98      2.74 o 
  -6  -2  12        0.23       -0.58      2.32 o 
  -5  -2  12        0.44       -2.28      2.03 o 
  -4  -2  12       33.46       34.29      3.00 o 
  -3  -2  12       22.73       27.56      4.35 o 
  -2  -2  12        0.16       -1.32      2.71 o 
  -1  -2  12        0.01       -0.65      2.60 o 
  -6  -1  12        0.73       -2.85      2.23 o 
  -5  -1  12        1.41        1.03      2.26 o 
  -3  -1  12        0.04       -2.37      1.58 o 
  -2  -1  12        0.02       -2.57      2.45 o 
  -3   0  12        0.03       -2.34      2.54 o 
                                                 
